# Supplementary material for: Identification of membrane-associated proteins with pathogenic potential expressed by Corynebacterium pseudotuberculosis grown in animal serum
Source: BMC Res Notes. 2018 Jan 25;11:73. doi: 10.1186/s13104-018-3180-5 (PMC5784612; doi:10.1186/s13104-018-3180-5)
Supplement: Supplementary file 1 — Additional file 1. Mass spectrometry data of LC–MS/MS analysis in Pkl format. [file 13104_2018_3180_MOESM1_ESM.txt]

538.2523 567.8 2.0
523.1631 53.2432
899.3212 62.8747

537.2071 1236.6 2.0 
523.1631 53.2432
899.3212 62.8747

546.2473 726.1 2.0 
84.0698 21.5518
394.1193 33.4013
412.8862 36.977
430.8908 82.6474
431.8584 36.0437
432.8811 31.3751
448.8903 52.7969
449.8741 31.0037
539.1003 36.9051

545.1878 1866.7 2.0 
84.0698 21.5518
394.1193 33.4013
412.8862 36.977
430.8908 82.6474
431.8584 36.0437
432.8811 31.3751
448.8903 52.7969
449.8741 31.0037
539.1003 36.9051

578.0142 2265.1 3.0 
84.0708 90.606
130.0871 99.9214
136.0724 120.362
147.1107 99.9021
257.1945 141.116
173.1339 81.9882
378.2014 100.1259
357.2284 92.3182
538.2242 169.7659
525.7997 105.8407
559.3405 97.1443
539.2615 86.7517
561.8633 100.0942
561.3406 117.1645
597.3761 133.1244
587.3264 223.0885
653.2831 136.5249
597.8776 92.4314
724.3057 125.8185
722.3896 149.4123
807.3922 207.9516
824.4351 123.5294
734.2862 199.2673
750.402 182.5392
923.8338 171.5711
979.3869 146.5717
916.5355 128.2952
922.4492 608.6321
1136.6301 200.2634
1151.4618 159.3223
1048.5288 302.8682
1119.5814 261.9416
1154.1537 675.9799
1155.6736 1154.1295
1152.8221 492.6738
1153.4858 992.8342
1351.5776 190.9043
1191.5336 504.9233
1158.8148 131.8645
1156.3613 397.463
1728.7216 6242.2593
1714.9854 199.22
1710.716 209.4072
1368.6229 156.6521
1734.0381 200.6642
1731.9941 3320.5085
1730.7305 580.5717

576.919 5223.3 3.0 
84.0708 90.606
130.0871 99.9214
136.0724 120.362
147.1107 99.9021
257.1945 141.116
173.1339 81.9882
378.2014 100.1259
357.2284 92.3182
538.2242 169.7659
525.7997 105.8407
559.3405 97.1443
539.2615 86.7517
561.8633 100.0942
561.3406 117.1645
597.3761 133.1244
587.3264 223.0885
653.2831 136.5249
597.8776 92.4314
724.3057 125.8185
722.3896 149.4123
807.3922 207.9516
824.4351 123.5294
734.2862 199.2673
750.402 182.5392
923.8338 171.5711
979.3869 146.5717
916.5355 128.2952
922.4492 608.6321
1136.6301 200.2634
1151.4618 159.3223
1048.5288 302.8682
1119.5814 261.9416
1154.1537 675.9799
1155.6736 1154.1295
1152.8221 492.6738
1153.4858 992.8342
1351.5776 190.9043
1191.5336 504.9233
1158.8148 131.8645
1156.3613 397.463
1728.7216 6242.2593
1714.9854 199.22
1710.716 209.4072
1368.6229 156.6521
1734.0381 200.6642
1731.9941 3320.5085
1730.7305 580.5717

722.3359 81630.7 2.0 
84.072 140.1818
131.1153 140.2117
129.6157 193.6566
129.0971 358.7983
86.0872 1926.4795
147.1115 521.7338
147.6676 264.5184
185.0602 240.7303
185.6815 117.6442
133.0398 961.9066
133.5696 547.8696
136.0735 4190.552
136.6075 2393.9478
226.0894 219.6139
230.0685 589.5677
230.7635 297.2529
232.1383 111.1275
204.141 187.7356
215.1353 135.375
216.1374 363.963
216.8129 225.6236
246.1311 158.0076
244.8084 169.6808
249.1665 12106.798
248.0775 235.4387
234.8516 771.3542
234.1503 1738.5166
244.0934 317.8392
243.1175 542.4945
265.064 202.7579
259.0465 224.4927
271.1338 887.3829
268.1378 185.2905
250.8879 145.9244
249.8911 5246.588
258.068 161.0826
257.101 154.5412
284.1661 187.5193
285.1616 150.2219
277.9274 1113.3307
282.0735 126.106
276.0756 1704.3345
277.164 2400.729
274.1322 414.1291
275.088 190.4295
303.976 227.3448
310.1096 157.7375
302.1741 195.0771
303.174 437.5306
293.1071 152.7814
294.1812 132.6691
286.132 144.3414
290.1535 130.4019
328.118 298.1331
327.1385 477.3617
324.0903 181.2246
323.1052 243.9817
322.0103 2258.671
321.1879 5217.6807
312.9733 138.8284
312.1629 333.4095
355.1156 154.1877
345.9783 212.3174
345.1266 470.6717
341.9714 217.7552
341.1219 488.1154
340.1453 115.1703
330.1724 221.3593
328.9561 117.9397
389.1584 446.5207
379.1357 135.3395
391.038 636.4408
390.1207 1633.0669
393.125 131.0646
392.1156 160.4596
397.1667 135.6314
395.1988 184.5399
358.1469 729.5185
356.0488 120.4644
362.1306 264.4424
359.0191 288.9267
372.1097 374.475
371.2082 130.4717
373.98 182.7786
373.0938 421.9457
414.1863 180.2464
416.261 199.8865
417.1977 222.0116
421.1347 157.0819
423.1912 136.7882
424.1602 390.5541
425.1325 272.1274
434.2782 1769.8004
398.1328 113.5763
399.2048 199.243
406.1473 140.095
407.1459 940.8572
408.0979 368.6301
410.1355 121.3542
412.2143 118.8709
413.2143 130.9257
458.1861 213.0846
457.1511 190.5069
456.1505 388.4996
455.1727 127.4371
466.1381 167.1573
461.1953 143.1768
460.187 256.2193
459.1935 567.64
439.1484 351.9608
438.1755 422.1405
437.2021 877.1954
435.2483 683.6398
443.1535 144.9
442.1685 507.5356
441.1939 751.5289
440.2155 202.1274
491.1866 131.0897
492.2008 177.7075
487.1806 123.927
490.1736 164.597
496.5995 238.0882
497.3165 156.8963
494.1806 153.6266
495.1443 130.6345
473.1745 493.4759
474.1727 212.4454
467.1447 118.0742
470.1768 124.4216
484.1451 253.7139
486.1991 142.4691
477.1921 119.6899
483.1653 236.9916
519.2089 252.1179
518.1852 1122.399
521.2046 205.6055
520.2224 257.4796
511.2509 121.4363
510.2362 180.9226
517.3121 420.3851
513.1862 172.7743
505.2079 137.5895
503.2012 207.5999
509.2368 151.1212
508.18 153.1078
500.1809 219.784
498.763 314.6059
502.1778 263.635
501.1598 549.7688
544.2505 127.2831
545.2731 151.9848
552.229 385.9242
553.2219 199.8279
538.2415 254.2153
539.2029 451.753
540.2023 222.2049
541.2393 197.8288
528.2391 182.2889
529.2386 125.4021
535.3254 2579.274
536.3641 800.1986
522.1854 290.3998
523.2029 125.5387
526.2519 137.7639
527.2723 180.9854
598.1828 320.7404
597.2853 182.513
587.2366 173.8791
586.3425 162.6128
584.2579 498.1418
581.1653 204.5441
577.3162 134.7564
576.2649 137.8825
574.2292 662.2808
572.2817 159.6819
570.1909 175.2387
568.2502 163.7106
557.2166 357.8853
556.2106 563.4717
555.2762 158.0806
554.2601 337.3008
633.2262 975.7546
634.3485 358.5758
626.2591 145.1398
632.3396 520.9725
624.2751 163.7968
625.2721 138.0569
617.3148 322.2095
621.2495 227.8596
615.2327 287.4785
616.1929 807.8126
608.243 157.5587
614.3091 224.8066
606.2627 191.7709
607.2747 136.2935
599.1644 362.1021
601.2125 151.275
673.2553 177.9173
672.2258 220.6535
671.2625 134.8788
670.2931 173.0035
684.2553 157.9083
683.2507 184.0436
682.2034 353.4189
681.2147 286.9389
698.2557 278.325
690.2491 152.0319
689.2609 189.1772
687.2937 251.282
703.2623 158.8295
701.2413 208.6989
700.4196 320.014
699.2208 847.338
638.2824 150.2092
641.2997 173.4277
635.2578 152.3617
636.2449 144.5873
650.358 2349.0637
651.513 691.2437
648.2779 131.9338
649.2589 184.2697
654.2261 160.2122
657.2465 131.2493
652.336 187.8702
653.2926 141.7163
666.2808 319.1606
669.3019 354.376
659.3217 213.3944
664.2211 181.9369
767.3055 177.2922
762.6501 254.1228
777.325 282.8286
768.2839 150.8687
779.6984 398.4916
778.4115 1323.106
785.3086 173.3411
784.3169 315.5109
795.299 156.0937
794.3227 280.3171
802.3176 221.8547
801.3402 193.0685
811.3216 158.2809
804.2928 146.1335
813.61 176.5686
812.3121 584.7416
714.3245 171.0387
716.2527 1115.7676
717.2324 726.1772
718.4702 193.9314
719.2575 187.1198
721.3614 140.0306
724.3022 149.4736
734.2595 807.1486
735.4825 256.8218
736.2801 142.3521
739.3208 184.8825
743.3633 248.2579
746.3042 188.4711
757.3299 171.5079
760.392 366.3051
761.3916 774.3005
1003.4058 195.3062
993.3856 213.8313
992.444 194.2883
991.9164 182.3095
990.4871 504.4455
989.4788 376.8082
975.3928 222.1451
972.4687 187.4641
1150.4976 1652.6348
1149.5122 1575.919
1132.4989 414.2651
1131.4882 204.0743
1123.509 206.9917
1018.4504 448.0186
1008.9527 866.6145
1007.4912 4627.752
857.4117 274.7056
858.4039 191.8152
847.3433 569.0721
848.679 168.467
829.3329 656.5079
830.3211 431.919
814.3215 208.0243
819.3495 242.4485
916.373 220.051
934.379 279.4011
899.343 191.7298
909.3809 200.591
892.4572 3140.9832
893.8281 732.7075
874.4512 273.6298
875.4242 518.4414
1178.5199 212.2652
1280.5981 1210.3843
1282.8982 337.7378
1443.6592 929.7727
1151.0874 228.6207
1152.6626 218.5759
1167.522 14485.936
1169.284 3452.5117
1446.1007 410.7917

530.6108 17167.5 3.0 
1593.959 1159.0632
1596.6735 364.6822
1422.1598 616.3605
1544.7982 441.5771
1293.9321 418.0799
1419.7091 1217.6635
1589.8069 11240.691
1592.9368 5230.782
1547.9033 319.1118
1550.6171 341.7909
1145.5466 228.8001
1066.2195 261.3233
1065.5994 264.5096
1064.7883 235.0068
1291.6041 732.7923
1275.91 277.5566
1273.5928 399.5654
1162.5656 242.072
1059.5146 1233.1111
1033.5944 216.7346
1031.517 455.9975
1002.5552 203.9595
1063.632 420.3841
1062.9752 781.2703
1061.5259 1551.0859
1060.211 693.3662
299.2132 214.9762
276.9263 130.164
389.2529 248.7729
324.2412 141.1195
254.1856 144.3832
240.1406 166.921
276.1635 262.898
258.1503 283.8427
727.4683 204.8091
693.2593 216.5389
863.3951 199.0443
821.358 222.4616
531.6506 418.8681
453.2923 188.1403
600.4464 165.5844
599.3962 743.983
143.1173 734.3364
143.6651 329.4748
147.1135 155.1279
211.1483 134.1718
84.0728 135.5017
129.1012 383.2499
129.6204 206.5943

521.6566 2217.3 3.0 
86.0868 281.8804
129.0985 282.466
147.6676 195.6893
231.1246 189.8856
130.0845 226.6947
147.1129 398.562
1563.9508 757.0085
1562.9291 11072.578
1559.8192 21753.156
1542.7765 575.4938
1541.8081 700.0972
1229.8538 349.2671
1227.6152 608.3243
1049.5414 330.712
1044.3099 317.2988
1043.6378 1066.7637
1042.2844 1155.4231
1041.5574 1955.1696
1040.8864 1170.6033
1039.5388 740.3747
1038.8989 448.26
1001.5545 333.6443
803.4484 1880.6233
804.7571 523.2925
871.4538 639.7237
873.4041 286.6304
888.4892 361.1797
916.5463 326.7096
982.4959 365.9978
999.5188 478.1012
645.4918 275.2844
672.3818 509.9904
689.3994 777.8013
711.4088 400.5313
729.4222 505.2282
731.1713 299.8136
757.4183 858.5009
786.4282 327.16
525.2665 539.5706
516.3109 247.2199
543.2953 695.492
526.3077 440.8042
562.3714 294.8246
561.3418 1096.4087
644.3368 812.0775
626.321 407.6534
250.1268 717.3448
243.1172 262.4084
333.2243 701.7911
250.8526 343.3809
448.2578 1032.856
334.0587 310.8017
515.6267 241.6138
449.2413 358.5876

520.615 8605.4 3.0 
86.0868 281.8804
129.0985 282.466
147.6676 195.6893
231.1246 189.8856
130.0845 226.6947
147.1129 398.562
1563.9508 757.0085
1562.9291 11072.578
1559.8192 21753.156
1542.7765 575.4938
1541.8081 700.0972
1229.8538 349.2671
1227.6152 608.3243
1049.5414 330.712
1044.3099 317.2988
1043.6378 1066.7637
1042.2844 1155.4231
1041.5574 1955.1696
1040.8864 1170.6033
1039.5388 740.3747
1038.8989 448.26
1001.5545 333.6443
803.4484 1880.6233
804.7571 523.2925
871.4538 639.7237
873.4041 286.6304
888.4892 361.1797
916.5463 326.7096
982.4959 365.9978
999.5188 478.1012
645.4918 275.2844
672.3818 509.9904
689.3994 777.8013
711.4088 400.5313
729.4222 505.2282
731.1713 299.8136
757.4183 858.5009
786.4282 327.16
525.2665 539.5706
516.3109 247.2199
543.2953 695.492
526.3077 440.8042
562.3714 294.8246
561.3418 1096.4087
644.3368 812.0775
626.321 407.6534
250.1268 717.3448
243.1172 262.4084
333.2243 701.7911
250.8526 343.3809
448.2578 1032.856
334.0587 310.8017
515.6267 241.6138
449.2413 358.5876

455.2334 7092.4 3.0 
915.4056 273.6157
1088.5061 527.1571
911.4232 512.1714
912.4688 413.4087
909.4319 1037.0486
910.1082 509.3669
803.3921 415.7942
860.4205 747.6638
457.721 198.3611
488.2611 213.465
448.2257 200.7723
456.2155 335.0143
129.0995 283.1678
201.1296 292.8122
120.0767 339.7961
120.5784 164.6446
1366.6 3418.6892
1363.668 6360.3604
1367.6053 742.4895
1216.6226 424.9474
1090.6372 287.6053
1321.5676 286.2715
1318.6687 405.2743

456.2217 1778.2 3.0 
915.4056 273.6157
1088.5061 527.1571
911.4232 512.1714
912.4688 413.4087
909.4319 1037.0486
910.1082 509.3669
803.3921 415.7942
860.4205 747.6638
457.721 198.3611
488.2611 213.465
448.2257 200.7723
456.2155 335.0143
129.0995 283.1678
201.1296 292.8122
120.0767 339.7961
120.5784 164.6446
1366.6 3418.6892
1363.668 6360.3604
1367.6053 742.4895
1216.6226 424.9474
1090.6372 287.6053
1321.5676 286.2715
1318.6687 405.2743

750.847 58412.4 2.0 
330.1777 178.8066
334.1894 2312.656
327.1373 397.5609
328.1226 218.3934
323.1171 182.8448
324.0859 155.193
321.1875 4118.122
322.0103 1739.3558
355.1462 95.7414
358.1483 632.9378
346.0014 154.1811
351.2022 112.4334
341.9664 159.9601
345.1399 385.4673
335.0292 990.9812
341.1174 385.4478
386.4614 212.7878
385.1862 111.2124
373.9864 160.5217
373.0877 303.2148
372.1134 273.656
363.0062 131.1355
362.125 281.9001
359.014 287.2225
399.2035 157.0454
397.1431 125.9989
396.1562 113.847
395.2024 177.9841
392.1198 112.1797
391.038 529.3997
390.119 1260.0775
389.1526 303.2741
244.8191 131.3409
248.0792 119.5352
249.1572 116.3672
257.0984 109.2678
234.1512 1189.7034
234.8522 582.6928
243.1152 429.912
244.0971 238.1952
268.1354 122.047
274.1314 309.2493
275.0866 147.835
276.074 923.765
258.0626 105.7665
259.0442 121.5318
261.167 2921.5469
261.9092 1430.697
289.9458 244.0655
289.1652 543.444
302.1781 149.8823
293.101 95.3977
284.1635 173.8772
276.8368 438.3864
286.1395 142.6905
285.1712 107.8853
310.1099 156.7896
307.9994 185.8827
312.976 142.8914
312.1659 247.6969
303.9756 95.0723
303.1722 294.6399
306.9945 7227.3926
306.1914 17006.223
469.1952 112.9995
473.1785 444.8005
466.1921 161.8395
468.2231 101.0355
476.1998 127.8193
477.1861 134.5307
474.168 198.6625
475.1967 125.3405
484.1486 261.472
486.2214 135.9524
478.1679 110.0813
483.1571 129.9072
492.2018 109.8972
494.2169 818.6767
490.1833 176.6695
491.2176 127.8195
502.1748 263.3123
501.1592 605.9239
500.1833 231.8307
495.2266 288.2286
510.2398 113.1179
509.2357 149.2779
504.1988 126.2094
503.1942 224.5601
518.1797 1104.4043
517.3035 357.4806
513.2143 129.5132
511.2304 174.5439
522.1757 240.9567
521.2178 177.9042
520.2048 199.1926
519.2062 440.5239
403.2094 148.0983
404.1609 106.5797
406.1508 122.4519
407.1434 817.7559
408.0912 359.5079
410.1353 115.7949
413.2143 103.5766
414.1617 147.9965
415.1594 106.6333
416.2565 161.9664
417.2114 168.6908
421.1375 112.8801
423.2005 125.2226
424.1566 308.7947
425.1422 203.0538
434.2772 1528.7983
438.1387 141.7909
435.2551 559.1243
440.2105 195.1098
439.1127 216.9572
442.1732 399.0143
441.1931 549.623
445.2083 97.5029
443.1546 120.7563
450.1747 141.4082
449.1903 213.9607
456.1524 348.8181
455.1792 98.923
458.1959 171.0439
457.1457 146.2558
460.1884 225.4794
459.1965 468.8361
613.3679 165.2345
612.073 176.9821
611.3603 263.0741
610.3454 132.5526
609.242 357.6898
608.2308 125.2215
607.2687 136.577
606.243 117.6821
605.2193 159.1238
601.2214 120.6722
600.2552 118.8437
599.176 246.2881
598.1729 325.4123
597.2823 156.0474
591.2096 158.583
589.2495 112.5711
636.2271 113.1572
642.2856 139.3342
634.3514 445.984
635.2394 108.8508
632.3389 349.9654
633.2122 1234.1743
626.2468 160.0725
631.2706 217.2532
624.3097 151.54
625.2632 157.6043
618.2201 123.3067
623.2505 128.4034
616.2003 766.6458
617.2974 408.1988
614.2821 210.8655
615.1663 434.3275
553.1725 130.6805
545.2697 108.9827
555.2722 177.3822
554.272 260.1024
540.1991 161.9946
539.2021 370.1005
544.2308 147.0771
541.213 153.0173
535.3265 2351.0183
529.2445 111.9603
538.2341 230.1938
536.3647 606.7014
526.2452 106.0847
523.2036 103.0267
528.2482 187.3753
527.2752 162.5095
584.252 170.4795
586.2625 162.7298
587.2289 129.1429
588.2057 112.1174
575.7325 112.7008
576.2437 116.6123
581.1764 214.9207
582.2653 112.3071
567.1865 142.2701
570.1956 166.1215
572.2635 120.2138
574.2288 528.359
556.2159 495.357
557.2222 410.0168
558.2672 137.9724
564.2168 176.5189
746.3102 234.5559
743.3702 141.6661
740.3087 161.9305
739.2854 123.9627
760.4048 308.0267
757.3106 120.1963
752.3845 139.4711
751.367 290.2909
723.2985 310.9467
720.2682 122.4315
718.461 208.2825
717.2457 806.9364
736.2695 139.6411
735.5101 293.3199
734.2686 893.4124
729.3107 154.9401
794.303 180.1722
801.3311 258.2813
786.2891 253.9233
788.3672 143.064
811.3262 161.5766
812.3067 629.6395
802.3264 271.6965
803.6084 164.1498
767.297 227.439
774.3274 160.9128
761.377 482.1639
762.6448 191.2995
784.3199 362.3677
785.6071 157.4568
778.4188 955.7466
779.691 235.3863
664.1862 155.7054
661.2589 110.196
670.2839 137.3179
669.304 297.9438
672.2272 202.2565
671.2634 120.3934
675.2419 125.4674
673.2258 134.4662
651.519 515.2079
650.3551 1921.9865
653.4565 131.7897
652.3107 257.1271
655.2219 112.7642
654.2158 136.819
659.313 162.1059
657.218 116.1043
698.2461 235.0278
699.2224 979.1602
700.4333 367.5857
701.2485 226.3873
702.4406 130.7117
706.2719 249.198
712.2745 152.158
716.2543 1200.9946
678.2541 173.3667
681.2224 266.2732
682.2084 320.326
684.2495 182.6969
687.3164 156.3876
689.2605 177.2128
690.2475 117.3652
695.2773 154.837
1499.6776 291.3597
1483.6136 199.6027
1503.2368 428.882
1500.6843 751.2123
1282.251 408.1167
1280.6174 2703.1123
1455.6127 202.4955
1291.5687 189.5379
1131.4896 225.0932
1132.501 292.124
1149.5195 1262.6433
1150.4839 1801.8264
1032.3964 175.489
1049.429 385.7731
1067.439 303.8731
1076.5237 187.101
1171.529 247.6065
1178.5054 213.4521
1262.611 184.1812
1263.5868 218.0967
1152.0537 282.4057
1162.4956 228.2932
1167.5234 17548.205
1169.1276 3429.1562
973.4535 162.5
966.3678 246.7392
949.3715 161.704
934.3797 262.0085
917.3516 159.3392
916.3665 237.322
899.3425 147.8497
898.3461 165.2931
1021.4285 191.4633
1018.4736 309.105
1008.951 789.4207
1007.4899 3557.85
1003.4084 211.8136
990.4776 397.7151
989.4693 279.277
987.3893 135.3586
847.3479 542.7119
848.6937 161.6404
831.6465 122.9681
834.3311 134.2788
829.3439 810.6012
830.3248 412.4514
813.6203 199.013
819.3378 284.1282
892.4586 2345.7878
893.8333 556.5938
875.4116 371.4312
876.8004 143.2873
858.4011 131.8815
874.4407 233.5645
851.3677 330.5439
857.4012 196.8775
226.0896 164.722
230.0669 263.6196
230.7593 128.2904
233.1694 710.1941
194.7372 118.6005
215.1365 178.3046
216.1353 321.67
216.8116 151.5248
150.0903 140.5189
185.0576 91.7224
193.1023 11005.683
193.7395 5007.317
143.1182 159.5262
147.1106 294.9457
148.076 865.8141
148.6323 426.3757
133.5706 137.3337
133.0416 289.8845
136.6093 93.1416
136.0742 194.7088
98.0884 164.154
86.0876 709.0283
129.6183 141.6133
129.0986 231.5894
84.0722 92.4826

461.7586 13238.3 2.0 
921.4656 48.6093
101.104 28.8913
86.0906 51.9738
110.0557 68.1666
102.0482 957.4615
72.0711 327.3868
70.0521 23.8825
84.0713 144.0888
74.0511 45.4905
293.2041 32.0032
287.1318 51.5053
300.183 28.9791
294.1673 69.1721
302.1624 28.7301
301.1866 35.3316
304.1685 25.5133
303.157 28.5837
309.1446 30.8806
308.1671 31.7782
310.9838 30.7115
310.2877 35.9716
312.9759 119.1925
312.1777 322.237
324.1266 34.2072
314.1723 43.206
231.8262 77.8253
247.1494 1526.2083
248.1651 1827.1777
248.887 823.211
249.8641 129.642
256.1213 31.1418
258.1534 48.1563
259.1182 107.5704
259.8654 40.1764
266.1732 25.4709
268.1635 26.3808
274.1895 26.2605
277.1268 230.7508
277.8889 88.5147
282.1766 39.4322
284.9288 24.5964
187.109 32.5449
183.7404 36.8185
183.1175 73.5149
173.7006 537.0345
204.7912 30.7301
204.123 23.2076
201.7547 406.5825
201.1045 944.4901
219.1531 1515.5813
213.1231 42.5545
212.1443 60.7588
211.1089 82.2931
231.1279 206.9658
229.8169 458.8286
229.1231 1022.6876
219.8312 732.1565
127.0819 75.7166
128.067 70.6509
120.0757 982.0286
120.5765 502.9153
130.6067 95.1991
138.0572 53.7514
129.0982 282.4424
130.0834 146.2241
147.6651 175.4358
155.0802 376.9171
138.5931 41.247
147.1101 311.2337
167.6962 30.1949
173.0978 1206.2117
155.6525 178.9957
167.1027 56.3067
479.2711 72.4265
484.2911 38.0432
487.2349 101.9788
488.2439 55.8523
474.2489 32.7338
475.2732 140.0949
476.2896 920.3965
477.2773 392.8458
460.6729 54.3787
461.2334 74.7705
462.4442 86.255
463.242 38.0141
449.2379 49.9069
457.2263 47.9523
458.3127 516.1844
459.2686 305.1639
442.2234 36.8282
441.2588 93.8234
448.2372 51.2441
447.2561 75.1529
438.644 46.7402
437.3014 40.9972
440.4015 106.1207
439.3044 57.7867
430.2153 53.2297
429.259 86.6738
433.1948 49.822
432.2193 27.6146
424.6214 31.4845
423.2502 74.4108
426.5912 42.3534
425.2344 34.5281
421.2041 31.3376
422.3733 59.9533
413.1675 34.3384
414.2375 37.8017
411.2265 50.4078
412.1889 41.3024
404.5394 28.0307
405.2575 32.5402
402.3594 82.5987
403.1985 27.6327
393.2285 39.8193
401.2066 47.5354
381.2005 33.3616
386.1922 33.898
377.0913 548.4595
378.1871 26.3477
376.1987 1359.748
372.4316 38.6153
371.182 31.3912
365.2205 33.9897
360.1001 30.266
359.0526 96.0181
358.1868 279.596
349.068 67.3357
348.1052 341.4988
347.2398 750.3057
346.3843 67.3415
345.1784 39.6734
331.01 75.289
330.1845 224.0752
329.2279 98.5054
328.1982 148.8515
833.4677 94.7039
851.4825 94.9086
859.4229 48.8278
861.4183 52.9693
863.4254 43.7569
893.4968 48.6709
915.5383 50.1828
919.4938 54.2048
723.6634 190.4016
724.6679 51.0444
751.3933 48.1412
753.3878 54.6973
755.1936 34.7983
757.1641 45.806
767.4286 45.3752
769.3025 46.9281
693.4792 51.4924
679.3287 48.0405
697.3325 58.3409
695.4371 70.9503
715.3604 51.8727
704.3852 62.7294
722.4345 687.2559
717.0894 46.9501
623.3203 41.7434
621.3987 44.4923
655.3922 46.8049
625.3118 45.9413
659.3737 48.6056
657.0305 44.771
663.0079 40.1418
661.0251 43.2933
585.3361 47.6374
586.3951 33.0881
576.3647 176.8974
577.427 83.0328
605.3063 45.0317
619.3554 47.4253
588.8705 45.8705
591.3303 38.1432
557.1312 93.9243
559.2717 37.6952
554.7667 41.9359
555.2608 44.9855
571.2702 42.6794
575.3613 703.5378
567.336 48.3496
569.2975 58.3247
539.3297 42.3044
531.3118 56.4232
518.7231 35.353
516.7915 50.1935
553.2405 42.9915
549.3278 46.0003
548.3141 50.8215
541.2685 44.0046
498.7204 47.7746
496.7646 55.949
495.3093 52.7158
493.2944 45.901
515.2753 92.1899
506.2592 59.291
505.2399 76.833
500.7379 27.7843

490.2688 29052.3 2.0 
284.9066 45.9709
286.1506 59.6854
289.1322 195.5817
289.9114 80.3582
277.1262 1582.5586
277.8905 674.3353
282.1783 64.6115
284.169 90.1105
261.8733 86.5501
271.1153 183.4359
271.8698 95.8274
275.1728 55.3411
258.1169 2366.1445
258.8535 1063.3453
259.8509 166.807
261.1313 196.536
312.9798 335.8029
312.1663 747.0096
315.1555 48.4294
314.1584 54.0431
305.1837 131.513
304.1719 65.7686
310.1861 60.5609
305.9911 53.6429
301.193 56.7896
300.2167 55.6413
303.1766 82.4014
302.1885 55.5658
294.1539 185.0569
293.2105 78.4376
296.1449 50.2153
294.9389 90.0765
351.1234 47.117
356.2087 53.4059
348.0998 873.3026
349.0839 101.0643
343.0147 63.351
347.2418 2114.0896
341.1749 78.508
342.1784 118.3445
339.175 50.4529
340.1587 70.6239
332.1727 120.8874
333.1765 50.3759
330.1855 763.4008
331.022 291.7766
328.1967 528.0822
329.2257 295.5351
388.1976 135.4753
387.1624 61.8646
384.2159 49.9097
378.1833 44.9931
377.0906 1734.6995
376.2 4354.5205
371.1382 98.62
370.1946 102.0984
369.1862 109.7901
367.1454 55.4653
366.1848 52.7727
361.0522 136.0506
360.1692 381.7867
359.0565 423.7653
358.1869 1063.7101
357.2091 87.4851
102.0528 633.7003
110.064 287.1643
114.0503 264.0705
120.0768 1252.6516
120.5789 636.2962
128.0698 113.4078
129.0991 687.1378
130.083 412.3136
56.0394 101.184
72.0704 565.62
73.0687 41.8685
74.0507 162.4741
84.071 358.198
86.0872 110.8782
101.0637 5201.024
157.6737 264.9812
157.0982 575.2534
167.6809 47.1164
167.0927 104.5811
173.73 66.6882
173.1321 137.8572
183.736 122.3222
183.1179 232.3418
132.0805 83.8326
130.606 191.7658
140.068 40.9247
132.6026 46.7552
146.0915 100.3157
141.0972 41.1343
147.6669 438.1965
147.1113 739.1777
212.1352 196.9806
213.0922 1437.3597
209.138 60.1104
211.1124 209.5806
219.1534 2947.2566
219.8327 1392.0078
213.7625 699.1665
215.1094 58.4828
187.1146 66.6181
195.087 51.0293
185.0977 1125.7479
185.7179 546.7748
204.1303 137.9359
204.7847 84.1109
201.1252 1155.7554
201.7758 478.0654
243.8319 159.7918
243.1164 281.2998
241.7771 41.5893
240.8207 104.0025
249.8656 419.8744
248.8879 1925.5721
248.1655 4411.371
247.1492 3565.074
230.8157 2365.27
230.1211 4953.9756
229.1226 2421.3525
221.1335 68.4555
240.1039 149.7782
239.1191 114.7652
237.1462 73.3017
231.8166 244.8427
517.2454 207.4736
516.6876 58.3871
519.2407 56.0315
518.6902 51.2828
513.2809 146.191
510.8464 66.3932
515.2404 135.9574
514.728 58.0278
539.3296 81.0788
533.3108 77.0819
548.3159 86.6436
541.2952 52.904
530.2901 57.5195
521.2457 49.3817
532.3237 60.0494
531.3007 104.8638
558.3204 147.2432
559.3103 94.386
560.2968 59.3158
569.2675 70.0389
550.8495 55.2078
553.2474 50.1094
555.2464 49.5908
557.3511 132.1994
577.3852 339.8731
579.0769 123.7928
585.3516 55.7961
586.3352 69.7341
570.305 83.1046
572.855 57.7274
575.3599 2176.526
576.3594 579.9481
621.4315 64.592
615.3058 59.3858
607.1503 118.1885
605.3351 222.9808
604.3113 178.1217
597.2911 100.4625
588.3139 89.6421
587.3354 107.9812
661.0436 59.3129
659.1052 53.8639
657.0321 58.4686
633.3384 79.0501
632.3657 78.7405
629.1503 131.4952
626.9506 55.2437
623.3292 53.211
705.6649 85.3844
715.3647 94.1738
695.4502 92.3961
704.4115 215.3845
691.4283 70.2233
693.4792 81.7962
676.3191 147.1874
687.375 156.4002
751.3958 74.146
752.0582 73.7223
725.4087 79.4785
733.4498 66.6833
722.4338 3833.947
723.6556 1108.7008
717.1021 64.9995
721.0967 61.4049
393.2204 58.8294
389.1234 53.4794
404.204 131.0512
403.2453 49.4041
406.1685 189.0679
405.1908 812.0727
411.241 138.9028
407.1201 118.9756
413.2125 57.2544
412.2088 105.2503
415.1964 59.8979
414.2253 64.2311
423.2222 56.1807
422.2516 71.1079
425.1799 48.9537
424.2038 91.0198
427.1863 53.3559
429.2528 297.5434
430.2335 191.5596
431.2325 50.2112
432.2158 96.7065
433.2179 62.5268
434.1991 68.5295
437.2873 54.5994
438.6466 65.6953
439.2621 124.5977
440.3371 291.6811
441.2331 128.9312
442.208 62.0645
447.2771 363.6024
448.2625 172.8455
449.2574 67.6491
458.2561 1266.7432
457.2385 162.2409
451.2252 77.324
450.2503 73.1496
463.2332 57.2985
461.0078 58.5263
460.1176 186.8492
459.2594 852.8322
475.2687 548.8024
469.2375 62.348
468.2363 191.0701
465.2694 59.2839
479.2789 55.8679
478.6591 69.9958
477.2731 1158.598
476.2863 2692.9211
487.2403 423.8381
488.2522 181.6926
480.2487 47.7385
486.2607 79.4798
495.6215 81.0281
495.8994 101.965
493.0663 149.2541
494.3993 56.7336
500.4959 145.2396
504.2697 235.9046
496.7639 91.1022
498.7232 91.6863
508.305 51.0027
508.841 64.7186
505.2497 839.0542
506.2615 317.877
980.6982 123.2988
979.5325 86.0472
955.5534 69.4222
952.2037 82.8629
864.8434 84.4913
919.5059 69.2278
852.8094 254.5848
863.4792 291.7692
950.6918 64.4206
951.5586 81.1839
921.4841 70.0771
948.6865 91.3332
757.4481 58.3972
771.3654 72.5301
753.1805 80.2734
755.1887 75.1009
834.4722 111.5125
851.4752 917.5972
815.4741 80.3935
833.4659 358.1428

558.3321 16479.4 2.0 
400.2115 176.9994
406.7302 478.6723
397.2094 181.1776
398.2191 252.2803
410.2517 385.5389
411.2008 213.2208
408.1636 270.6106
409.2543 219.9813
381.1945 174.9705
382.2551 392.49
370.1504 187.7426
373.1978 184.1419
385.153 291.6222
386.2312 203.4861
383.1529 238.1643
384.2381 616.2775
436.2669 482.3387
433.2445 978.2393
432.2723 2911.7224
429.2393 190.9886
453.2952 751.3823
445.2251 252.7452
444.2312 274.2714
441.201 259.1333
417.1954 166.2358
416.2118 280.6323
415.2403 388.3937
414.2407 197.3131
428.25 585.7233
427.2779 1867.8555
426.2326 565.8162
425.2826 179.5177
311.195 245.2742
314.19 217.1787
326.1619 147.301
327.1561 709.6465
328.1891 504.1698
329.0197 228.5255
337.2307 337.5555
338.0806 173.2821
277.1373 176.9835
286.1886 279.5973
294.183 932.536
294.9726 395.8781
296.185 133.2281
297.1632 200.5901
309.2269 330.7847
310.1836 227.4802
356.2206 215.0323
355.1857 459.7189
364.2463 220.1192
363.1824 202.112
366.1045 378.7078
365.2317 856.6052
368.2065 198.9807
367.1442 203.9128
340.0597 227.7137
339.2104 488.2082
343.1845 304.4141
342.1807 161.8501
345.2017 945.0389
344.0455 152.9688
353.2183 223.3852
346.0806 250.8788
238.1872 183.8102
240.1368 297.1853
230.8213 129.7883
237.1488 193.1198
229.1336 1091.8665
229.8303 511.0162
226.123 157.828
228.1031 262.729
223.0899 277.0519
223.7774 137.9228
215.8243 136.3951
218.1584 151.6325
213.1098 127.0126
215.1514 273.7382
211.1247 130.8741
212.1174 134.8923
274.8829 150.4865
274.1257 333.4873
271.9141 186.619
271.154 382.8718
270.1419 134.4149
266.1765 281.863
265.1586 147.4406
258.8728 454.6233
258.134 966.7996
256.8525 199.6745
256.1216 420.4661
255.1171 181.2414
252.1204 213.1193
246.8809 330.8855
246.16 719.1968
240.8493 135.1577
147.1127 229.5349
153.1002 181.5841
157.1336 815.8164
157.7086 398.8144
132.0749 142.5781
133.0425 162.6339
141.1037 414.9839
141.6677 249.6862
113.102 193.1526
129.0979 409.8399
130.0785 342.7267
130.6041 181.2059
101.0638 125.4953
102.0482 166.141
110.0655 249.8768
112.0819 164.9452
197.1424 286.33
195.1041 161.1494
210.0947 125.2349
198.1301 197.9292
186.1305 823.6157
185.1298 201.464
187.7333 134.3893
186.751 350.8368
175.1232 989.0374
169.7104 391.518
181.1008 196.0582
175.729 450.3285
167.0963 681.393
159.0959 256.7645
169.1144 814.554
167.6913 337.7061
874.5096 2583.9878
873.3981 675.8069
876.4543 197.5694
875.7365 740.3295
885.4655 224.9308
877.4285 225.9956
900.4213 273.4157
886.5061 1136.322
915.3743 291.6782
914.5032 454.079
931.5333 3957.0908
929.4041 316.9234
933.4917 401.3047
932.9345 775.7064
999.5716 660.451
985.5721 236.9463
1001.3847 449.249
1025.6105 581.0707
1027.6567 303.9261
1053.583 283.0389
1069.5837 213.5551
1070.6216 3166.139
1072.7151 1554.6984
1094.4796 323.3443
1115.6393 336.19
648.9176 281.164
648.2749 430.3846
647.7629 599.6745
644.2813 382.6284
639.3564 241.3475
621.3694 165.5973
620.4772 645.3812
619.3717 485.8268
699.3769 366.8327
692.4033 284.3974
690.5908 4133.3745
689.3927 14329.852
686.3499 224.0392
672.3787 296.4677
671.3751 455.0683
655.3312 208.0696
798.4481 910.4761
799.7455 234.3006
787.2904 275.5398
797.4187 171.8263
726.3986 202.3704
757.3721 267.4043
701.3847 275.045
704.3062 197.8672
829.4791 310.2403
858.4404 202.6408
814.3147 522.02
828.4478 205.8866
804.3107 474.759
812.4529 1095.4473
800.452 538.3993
801.316 224.2564
468.2321 208.5037
459.2068 308.4186
480.2696 171.4806
472.2722 191.5145
455.2717 518.6324
454.2827 339.0917
458.215 676.7628
456.2598 251.8699
500.2924 172.4217
499.3208 188.027
515.2971 162.7171
501.2925 363.6512
484.2636 147.5224
483.2608 142.1779
498.314 399.1389
488.2703 171.2432
559.3192 455.0475
568.3041 159.9985
571.3076 216.9395
573.2612 335.3672
524.2848 196.1777
528.2818 158.2665
549.3014 163.9855
556.2629 202.2483
602.4281 191.8206
611.3602 194.6976
612.3167 186.2775
618.356 7259.368
584.2952 243.822
598.2337 219.0571
600.3422 289.5087
601.3433 558.6033
84.0718 1497.3693
86.0874 1059.8381
96.0729 128.6877
98.0885 241.7661
70.0552 151.4731
72.0712 164.7245

423.762 8197.1 2.0 
287.2269 46.126
286.3243 36.9694
285.1503 191.5023
284.1681 53.682
282.1813 30.1495
281.1929 71.5101
272.9068 33.6753
272.1371 29.6576
270.1722 70.9735
269.1446 26.275
260.1436 30.3982
258.8833 41.8555
258.1439 40.9605
255.1871 35.5613
248.8879 411.4753
248.1668 893.3548
242.9062 234.4562
247.1234 32.2059
240.144 35.6074
242.1943 542.3297
230.1528 230.5134
230.8453 114.8634
225.1559 48.409
229.1206 95.7663
217.7598 210.4254
221.1091 31.8656
215.812 60.771
217.0856 434.404
213.1291 30.2884
215.1413 147.1386
201.7795 91.3664
211.8247 33.7314
361.2545 338.8366
358.1693 49.0535
365.222 26.6342
362.1295 130.3023
337.1651 74.154
332.1851 26.1397
343.239 46.842
341.2083 33.3052
328.2195 33.9619
326.1655 31.6584
331.0156 94.5555
330.1815 235.3179
319.1235 28.9595
318.1448 27.8116
325.2273 34.5449
323.1659 31.2069
312.1616 108.423
312.9689 74.705
316.1619 336.9276
316.9754 141.7519
308.1705 39.507
309.1813 29.6614
310.1582 34.106
310.9799 36.0713
298.1462 344.9053
298.9373 141.5661
302.1924 63.4606
302.9705 32.8808
290.1504 40.5442
290.9243 34.1098
293.215 35.6247
296.1505 36.0914
99.092 22.2771
98.088 339.3552
87.0474 80.9677
86.0874 375.8171
113.0997 27.7867
110.0644 58.9336
102.0479 42.8121
101.0619 34.4764
84.0728 306.771
74.0516 78.4294
72.0705 209.3082
70.0551 49.3424
187.7733 30.1095
187.1498 36.6732
189.7202 39.3678
189.0926 71.7363
197.1718 216.3025
195.1239 32.511
201.125 206.8004
197.8105 82.2984
171.6784 44.2877
171.0764 62.2474
173.7431 31.7972
173.1357 27.5875
175.7162 34.9866
175.1158 38.9709
183.7319 41.0868
183.1185 92.4289
143.6645 933.7751
147.1137 217.2627
147.6673 108.0569
155.1069 26.3579
158.1008 29.8405
167.1038 35.148
169.1765 136.2557
169.7664 57.7946
120.0756 40.2988
126.0891 41.209
129.0998 369.7269
129.6189 182.1569
130.6 76.979
141.0992 53.997
141.6432 65.5674
143.1168 1844.7532
577.3419 531.8198
578.3755 102.3346
560.3339 33.3962
567.3264 41.3875
546.7611 32.8261
559.324 98.0696
543.2642 35.8178
545.2241 37.612
621.2809 34.6796
623.3028 43.4446
596.8536 50.3381
599.272 46.6571
589.2794 50.034
595.2774 49.8761
579.3642 82.7995
587.3218 100.4866
515.2724 35.3025
512.2966 44.8846
509.2139 40.7867
503.3202 35.4236
501.2885 38.6
495.3163 42.3326
487.0154 63.0886
486.2567 52.8523
542.3198 29.3174
541.0966 70.5765
539.3318 32.0953
535.2695 42.4381
533.1176 94.2117
532.2933 48.7076
531.3196 86.1607
530.2791 46.5361
725.4838 41.3929
767.3875 49.1909
769.4022 52.0213
801.4901 47.313
687.1941 44.5013
688.4 66.6962
721.4866 42.1079
723.2364 47.6667
825.4283 47.7926
827.4476 39.8287
632.9335 38.084
631.338 89.7065
656.9557 44.1792
655.2829 49.3877
627.3085 36.0354
625.3087 31.542
630.4941 78.9625
629.3417 213.4202
677.4194 37.7937
676.4268 136.4143
685.4689 40.879
679.3494 51.7992
659.3375 58.6453
658.3854 64.8763
662.9987 33.2967
661.0167 47.3915
411.2263 44.0126
413.2196 87.4249
402.3231 77.3886
403.2284 44.9611
417.2178 26.3985
418.1955 28.6681
414.1591 62.8468
415.2167 26.757
421.2927 47.8429
423.2492 98.8821
419.177 27.8947
420.1656 27.2539
426.5948 38.4426
427.2379 51.8288
424.3777 79.1219
425.2318 69.2681
371.2419 91.6976
369.1908 35.6607
368.1089 31.8325
367.2052 45.2426
386.2094 39.0524
383.2393 42.4132
373.1319 32.8007
372.3315 78.9527
396.1955 27.2616
395.2476 83.0206
394.6051 33.273
393.331 40.0753
401.2411 60.6889
400.5802 30.1027
399.2361 77.1441
397.147 30.3877
457.2267 33.648
458.44 108.0574
459.2755 76.2949
460.5052 68.5982
461.2786 35.6044
462.6701 33.7437
463.2179 31.9827
467.2101 35.8405
468.291 43.6488
476.2903 223.8748
477.2765 104.0212
479.2792 40.1577
480.6941 28.0255
481.2682 40.1286
483.3695 45.3094
484.7929 47.9124
429.2469 106.4665
428.6202 33.2662
431.2342 156.756
430.6069 40.4913
433.1754 64.3015
432.3616 119.7849
435.2146 38.1711
434.5056 36.8739
441.2642 43.4618
440.252 34.6771
449.2979 37.2112
442.2353 39.7413
451.2942 27.5859
450.6703 43.3599
453.1249 44.1289
452.6507 29.5794

668.0616 19759.7 4.0 
789.7381 230.9432
788.4495 725.8249
800.3097 299.4739
798.2551 340.0799
805.6135 392.0341
804.3187 1407.7104
816.2695 655.9327
813.3311 260.3415
747.298 218.4591
744.3027 714.1583
759.2557 559.5858
757.3411 324.6644
772.3089 676.5724
769.3279 326.5979
787.3017 335.1923
775.3595 222.639
687.2567 604.9682
688.4625 236.5235
713.3068 231.9369
715.2936 414.4472
719.309 244.4341
729.3417 316.169
732.3165 390.3582
741.252 408.3899
645.4234 382.2299
647.2788 197.0774
655.3945 215.0794
660.3431 425.6841
668.3008 244.25
671.3896 452.4174
673.401 411.2504
681.2958 238.1
627.2662 269.9779
626.226 187.4304
618.258 284.3893
616.2317 249.7671
644.2792 603.1095
642.3392 422.9328
640.2791 225.0931
630.2293 383.8769
574.2917 181.8241
573.2425 532.4321
572.3176 262.9726
571.2922 500.4257
614.3398 394.3888
601.2289 284.0987
599.3337 209.0217
591.8419 435.591
545.3204 282.5299
547.2684 216.3925
542.254 515.9671
544.3231 185.3838
556.2253 262.1839
570.2942 196.2552
551.2957 261.5849
555.2635 241.1069
499.3099 232.8552
501.2573 243.5614
491.7293 222.0973
492.2371 261.7769
528.2715 204.8607
529.2841 202.9336
517.2958 203.5466
527.2232 254.3616
476.2061 238.7085
475.2192 171.0075
483.6971 205.05
480.2331 198.8834
468.2103 187.7405
462.1613 265.0092
471.1895 206.0028
470.1729 193.0492
457.2525 195.2814
453.1635 175.7479
459.2038 549.0466
458.2115 2086.2231
442.1687 490.566
441.1873 478.3824
452.2237 255.4562
450.1572 216.0784
424.1643 367.4765
430.1809 194.6
434.2077 189.1594
435.1946 225.1368
413.176 195.5098
415.1841 223.7194
422.2574 248.8807
423.2004 418.2277
386.2302 468.2733
387.1523 358.0874
394.726 273.8218
396.1641 202.9846
367.1443 428.6181
368.026 190.9225
370.1515 362.1953
378.197 226.4614
361.1767 232.8526
355.1289 352.031
347.1115 274.1414
344.0296 439.1446
343.1785 1015.011
332.0828 196.5507
331.2457 415.399
327.1445 208.641
326.1516 356.2155
324.0155 214.8803
323.1906 439.89
321.0822 181.4008
315.1738 190.9553
310.9317 236.674
310.1232 526.6343
309.132 171.7143
294.9532 716.3434
298.1139 240.281
292.1186 197.4441
294.1663 1630.853
286.9258 205.5289
290.0912 315.7734
277.9039 252.2481
286.1521 447.5561
272.8396 175.4086
277.1362 478.7678
271.1886 237.3415
272.0866 362.1194
266.9184 312.584
270.1166 198.3414
258.1472 197.5846
266.1699 681.6951
141.1005 151.1526
133.568 159.7688
133.0409 336.87
130.6057 452.6155
166.0657 829.2367
164.1203 249.1257
147.6687 299.2783
147.1131 649.0423
195.0952 205.2848
178.0685 171.5345
167.688 546.3407
167.0963 1124.1631
209.1437 529.7961
204.0941 188.4002
201.1292 199.0176
200.1465 156.4148
218.1571 602.0919
218.8339 284.892
209.8092 239.36
212.1132 179.495
223.0887 608.4503
223.7716 287.9053
220.1151 783.6489
220.7982 394.287
237.1402 1363.5935
237.8469 512.1683
229.1214 241.7376
232.0808 212.2396
252.1113 226.161
255.1151 320.4906
240.1396 219.3533
248.1595 183.5402
72.0704 174.3722
84.0718 1209.72
86.0875 888.1074
102.049 149.4778
110.0654 1830.9047
129.0984 1066.9636
130.0835 927.766
1293.5448 326.3387
1295.8883 290.4714
1331.5916 1130.1709
1337.9302 293.425
1259.5961 348.0637
1263.5947 582.8624
1265.5532 449.4271
1274.5957 477.4026
2102.8484 559.8722
2239.9038 519.1603
2338.9497 782.3994
2434.0295 618.201
1089.4961 346.4767
1087.5232 320.291
1134.5392 744.8149
1117.504 551.0182
1057.4496 417.0891
1046.4421 1017.746
1084.5289 491.3628
1081.405 1368.8395
1194.4873 445.5704
1180.4724 1327.8647
1245.5815 272.8427
1202.5785 300.451
1159.5369 928.9713
1135.5287 271.7795
1170.519 283.566
1165.4961 399.0766
973.4077 309.6654
974.4863 683.2247
946.3436 242.3515
960.4424 275.3452
934.7653 372.1715
944.3575 1340.5916
929.3707 342.194
933.3605 1427.3131
1029.4188 646.6122
1037.4583 274.8484
1008.4193 360.6949
1010.4523 269.4839
1000.4255 321.0009
1006.4521 423.1535
980.424 562.4115
988.4219 339.5341
884.2876 237.3291
881.3664 783.957
872.367 394.6767
861.3843 418.0274
846.4023 290.3988
843.364 348.0936
828.394 221.6032
818.3145 280.8501
917.3966 295.0765
915.3567 508.1783
911.3694 317.3874
909.3668 467.459
903.4631 416.8465
901.3826 229.6112
889.3836 230.9313
887.3407 876.894

668.3098 9037.3 2.0 
789.7381 230.9432
788.4495 725.8249
800.3097 299.4739
798.2551 340.0799
805.6135 392.0341
804.3187 1407.7104
816.2695 655.9327
813.3311 260.3415
747.298 218.4591
744.3027 714.1583
759.2557 559.5858
757.3411 324.6644
772.3089 676.5724
769.3279 326.5979
787.3017 335.1923
775.3595 222.639
687.2567 604.9682
688.4625 236.5235
713.3068 231.9369
715.2936 414.4472
719.309 244.4341
729.3417 316.169
732.3165 390.3582
741.252 408.3899
645.4234 382.2299
647.2788 197.0774
655.3945 215.0794
660.3431 425.6841
668.3008 244.25
671.3896 452.4174
673.401 411.2504
681.2958 238.1
627.2662 269.9779
626.226 187.4304
618.258 284.3893
616.2317 249.7671
644.2792 603.1095
642.3392 422.9328
640.2791 225.0931
630.2293 383.8769
574.2917 181.8241
573.2425 532.4321
572.3176 262.9726
571.2922 500.4257
614.3398 394.3888
601.2289 284.0987
599.3337 209.0217
591.8419 435.591
545.3204 282.5299
547.2684 216.3925
542.254 515.9671
544.3231 185.3838
556.2253 262.1839
570.2942 196.2552
551.2957 261.5849
555.2635 241.1069
499.3099 232.8552
501.2573 243.5614
491.7293 222.0973
492.2371 261.7769
528.2715 204.8607
529.2841 202.9336
517.2958 203.5466
527.2232 254.3616
476.2061 238.7085
475.2192 171.0075
483.6971 205.05
480.2331 198.8834
468.2103 187.7405
462.1613 265.0092
471.1895 206.0028
470.1729 193.0492
457.2525 195.2814
453.1635 175.7479
459.2038 549.0466
458.2115 2086.2231
442.1687 490.566
441.1873 478.3824
452.2237 255.4562
450.1572 216.0784
424.1643 367.4765
430.1809 194.6
434.2077 189.1594
435.1946 225.1368
413.176 195.5098
415.1841 223.7194
422.2574 248.8807
423.2004 418.2277
386.2302 468.2733
387.1523 358.0874
394.726 273.8218
396.1641 202.9846
367.1443 428.6181
368.026 190.9225
370.1515 362.1953
378.197 226.4614
361.1767 232.8526
355.1289 352.031
347.1115 274.1414
344.0296 439.1446
343.1785 1015.011
332.0828 196.5507
331.2457 415.399
327.1445 208.641
326.1516 356.2155
324.0155 214.8803
323.1906 439.89
321.0822 181.4008
315.1738 190.9553
310.9317 236.674
310.1232 526.6343
309.132 171.7143
294.9532 716.3434
298.1139 240.281
292.1186 197.4441
294.1663 1630.853
286.9258 205.5289
290.0912 315.7734
277.9039 252.2481
286.1521 447.5561
272.8396 175.4086
277.1362 478.7678
271.1886 237.3415
272.0866 362.1194
266.9184 312.584
270.1166 198.3414
258.1472 197.5846
266.1699 681.6951
141.1005 151.1526
133.568 159.7688
133.0409 336.87
130.6057 452.6155
166.0657 829.2367
164.1203 249.1257
147.6687 299.2783
147.1131 649.0423
195.0952 205.2848
178.0685 171.5345
167.688 546.3407
167.0963 1124.1631
209.1437 529.7961
204.0941 188.4002
201.1292 199.0176
200.1465 156.4148
218.1571 602.0919
218.8339 284.892
209.8092 239.36
212.1132 179.495
223.0887 608.4503
223.7716 287.9053
220.1151 783.6489
220.7982 394.287
237.1402 1363.5935
237.8469 512.1683
229.1214 241.7376
232.0808 212.2396
252.1113 226.161
255.1151 320.4906
240.1396 219.3533
248.1595 183.5402
72.0704 174.3722
84.0718 1209.72
86.0875 888.1074
102.049 149.4778
110.0654 1830.9047
129.0984 1066.9636
130.0835 927.766
1293.5448 326.3387
1295.8883 290.4714
1331.5916 1130.1709
1337.9302 293.425
1259.5961 348.0637
1263.5947 582.8624
1265.5532 449.4271
1274.5957 477.4026
2102.8484 559.8722
2239.9038 519.1603
2338.9497 782.3994
2434.0295 618.201
1089.4961 346.4767
1087.5232 320.291
1134.5392 744.8149
1117.504 551.0182
1057.4496 417.0891
1046.4421 1017.746
1084.5289 491.3628
1081.405 1368.8395
1194.4873 445.5704
1180.4724 1327.8647
1245.5815 272.8427
1202.5785 300.451
1159.5369 928.9713
1135.5287 271.7795
1170.519 283.566
1165.4961 399.0766
973.4077 309.6654
974.4863 683.2247
946.3436 242.3515
960.4424 275.3452
934.7653 372.1715
944.3575 1340.5916
929.3707 342.194
933.3605 1427.3131
1029.4188 646.6122
1037.4583 274.8484
1008.4193 360.6949
1010.4523 269.4839
1000.4255 321.0009
1006.4521 423.1535
980.424 562.4115
988.4219 339.5341
884.2876 237.3291
881.3664 783.957
872.367 394.6767
861.3843 418.0274
846.4023 290.3988
843.364 348.0936
828.394 221.6032
818.3145 280.8501
917.3966 295.0765
915.3567 508.1783
911.3694 317.3874
909.3668 467.459
903.4631 416.8465
901.3826 229.6112
889.3836 230.9313
887.3407 876.894

643.2825 63969.1 3.0 
559.2523 855.4938
1288.5317 1825.978
561.2272 431.3526
1287.8506 2194.6052
578.1902 919.5773
1290.58 1268.8169
579.2428 608.6835
1289.2054 1704.6033
600.3474 3140.0522
1353.0363 916.6578
601.4236 897.408
1350.6449 1980.5126
612.2827 842.231
1468.1604 896.8796
630.2867 1326.4928
1465.6715 2075.8909
631.4203 474.4572
1539.268 1720.8362
646.4308 545.7042
1536.7069 3656.8914
647.2388 469.3591
1610.3647 2995.737
675.2017 472.2614
1607.7401 7467.3174
1770.6046 834.5496
693.2194 804.5194
1767.7863 1916.5743
701.3221 783.5803
1913.2245 1270.9453
747.4246 3914.4402
1909.7782 2576.063
748.6723 1176.2225
393.0388 1020.3421
790.3301 504.2267
392.12 2463.8022
861.3608 484.4562
412.2272 1077.6565
907.4586 4409.1143
394.1268 366.1238
908.837 739.4522
418.1444 399.8637
950.3475 551.9896
413.1819 441.6456
978.4966 6108.4385
431.2133 1012.303
979.9395 1331.7029
430.2414 2589.7231
980.4969 489.7168
463.1616 783.4638
1021.3958 1153.9227
450.2002 517.4418
1089.5186 763.9728
488.2169 462.4618
1107.5377 4613.2563
470.2051 467.9985
1109.0659 886.6597
529.3128 1846.2495
1235.6195 1124.1229
501.2487 455.7053
1283.6749 698.9621
541.2391 581.4429
1285.5251 2100.043
530.3467 645.9258
1286.2009 1167.89
293.8659 360.9637
301.1947 4083.1707
284.0812 649.2621
293.0814 836.6425
304.0541 914.4406
304.8554 380.6145
301.9908 1919.6215
303.1113 523.6268
323.1421 586.7747
341.1585 353.2461
321.0803 3137.2505
321.9026 1293.0702
375.0917 562.2736
379.1559 809.3491
373.1596 770.8257
374.0812 339.2944
1931.276 8486.731
178.0688 2184.5422
161.0409 304.793
1927.7961 18151.826
139.0487 486.9565
1929.7968 2526.082
133.569 695.6548
213.0401 445.0231
204.7393 329.7577
204.0849 698.5278
178.6799 991.9404
232.0807 639.379
230.065 751.5037
226.822 387.193
226.135 886.5121
276.0534 435.1622
258.1158 377.9425
244.8784 833.2217
244.1633 1891.3024
84.0714 393.2563
129.0995 1176.9655
129.6191 563.0937
133.0402 1355.0311

668.0615 12184.0 2.0 
789.7381 230.9432
788.4495 725.8249
800.3097 299.4739
798.2551 340.0799
805.6135 392.0341
804.3187 1407.7104
816.2695 655.9327
813.3311 260.3415
747.298 218.4591
744.3027 714.1583
759.2557 559.5858
757.3411 324.6644
772.3089 676.5724
769.3279 326.5979
787.3017 335.1923
775.3595 222.639
687.2567 604.9682
688.4625 236.5235
713.3068 231.9369
715.2936 414.4472
719.309 244.4341
729.3417 316.169
732.3165 390.3582
741.252 408.3899
645.4234 382.2299
647.2788 197.0774
655.3945 215.0794
660.3431 425.6841
668.3008 244.25
671.3896 452.4174
673.401 411.2504
681.2958 238.1
627.2662 269.9779
626.226 187.4304
618.258 284.3893
616.2317 249.7671
644.2792 603.1095
642.3392 422.9328
640.2791 225.0931
630.2293 383.8769
574.2917 181.8241
573.2425 532.4321
572.3176 262.9726
571.2922 500.4257
614.3398 394.3888
601.2289 284.0987
599.3337 209.0217
591.8419 435.591
545.3204 282.5299
547.2684 216.3925
542.254 515.9671
544.3231 185.3838
556.2253 262.1839
570.2942 196.2552
551.2957 261.5849
555.2635 241.1069
499.3099 232.8552
501.2573 243.5614
491.7293 222.0973
492.2371 261.7769
528.2715 204.8607
529.2841 202.9336
517.2958 203.5466
527.2232 254.3616
476.2061 238.7085
475.2192 171.0075
483.6971 205.05
480.2331 198.8834
468.2103 187.7405
462.1613 265.0092
471.1895 206.0028
470.1729 193.0492
457.2525 195.2814
453.1635 175.7479
459.2038 549.0466
458.2115 2086.2231
442.1687 490.566
441.1873 478.3824
452.2237 255.4562
450.1572 216.0784
424.1643 367.4765
430.1809 194.6
434.2077 189.1594
435.1946 225.1368
413.176 195.5098
415.1841 223.7194
422.2574 248.8807
423.2004 418.2277
386.2302 468.2733
387.1523 358.0874
394.726 273.8218
396.1641 202.9846
367.1443 428.6181
368.026 190.9225
370.1515 362.1953
378.197 226.4614
361.1767 232.8526
355.1289 352.031
347.1115 274.1414
344.0296 439.1446
343.1785 1015.011
332.0828 196.5507
331.2457 415.399
327.1445 208.641
326.1516 356.2155
324.0155 214.8803
323.1906 439.89
321.0822 181.4008
315.1738 190.9553
310.9317 236.674
310.1232 526.6343
309.132 171.7143
294.9532 716.3434
298.1139 240.281
292.1186 197.4441
294.1663 1630.853
286.9258 205.5289
290.0912 315.7734
277.9039 252.2481
286.1521 447.5561
272.8396 175.4086
277.1362 478.7678
271.1886 237.3415
272.0866 362.1194
266.9184 312.584
270.1166 198.3414
258.1472 197.5846
266.1699 681.6951
141.1005 151.1526
133.568 159.7688
133.0409 336.87
130.6057 452.6155
166.0657 829.2367
164.1203 249.1257
147.6687 299.2783
147.1131 649.0423
195.0952 205.2848
178.0685 171.5345
167.688 546.3407
167.0963 1124.1631
209.1437 529.7961
204.0941 188.4002
201.1292 199.0176
200.1465 156.4148
218.1571 602.0919
218.8339 284.892
209.8092 239.36
212.1132 179.495
223.0887 608.4503
223.7716 287.9053
220.1151 783.6489
220.7982 394.287
237.1402 1363.5935
237.8469 512.1683
229.1214 241.7376
232.0808 212.2396
252.1113 226.161
255.1151 320.4906
240.1396 219.3533
248.1595 183.5402
72.0704 174.3722
84.0718 1209.72
86.0875 888.1074
102.049 149.4778
110.0654 1830.9047
129.0984 1066.9636
130.0835 927.766
1293.5448 326.3387
1295.8883 290.4714
1331.5916 1130.1709
1337.9302 293.425
1259.5961 348.0637
1263.5947 582.8624
1265.5532 449.4271
1274.5957 477.4026
2102.8484 559.8722
2239.9038 519.1603
2338.9497 782.3994
2434.0295 618.201
1089.4961 346.4767
1087.5232 320.291
1134.5392 744.8149
1117.504 551.0182
1057.4496 417.0891
1046.4421 1017.746
1084.5289 491.3628
1081.405 1368.8395
1194.4873 445.5704
1180.4724 1327.8647
1245.5815 272.8427
1202.5785 300.451
1159.5369 928.9713
1135.5287 271.7795
1170.519 283.566
1165.4961 399.0766
973.4077 309.6654
974.4863 683.2247
946.3436 242.3515
960.4424 275.3452
934.7653 372.1715
944.3575 1340.5916
929.3707 342.194
933.3605 1427.3131
1029.4188 646.6122
1037.4583 274.8484
1008.4193 360.6949
1010.4523 269.4839
1000.4255 321.0009
1006.4521 423.1535
980.424 562.4115
988.4219 339.5341
884.2876 237.3291
881.3664 783.957
872.367 394.6767
861.3843 418.0274
846.4023 290.3988
843.364 348.0936
828.394 221.6032
818.3145 280.8501
917.3966 295.0765
915.3567 508.1783
911.3694 317.3874
909.3668 467.459
903.4631 416.8465
901.3826 229.6112
889.3836 230.9313
887.3407 876.894

682.3232 7977.1 4.0 
572.3133 244.267
573.2533 518.8876
574.2849 218.7683
584.266 267.3188
590.2607 267.5839
600.3334 514.456
601.2513 264.5418
608.3152 270.2196
529.2975 382.2287
536.2735 257.0975
539.2251 223.7939
545.3088 315.6644
554.2863 220.2997
556.2414 232.0872
563.3079 268.8217
571.3006 427.2433
488.2689 288.4356
482.2116 254.4738
499.2787 256.1611
489.2647 226.2056
505.2311 283.7966
501.2312 282.595
527.2081 208.5777
512.241 234.9272
458.2076 1606.9911
453.1754 265.0769
462.1577 270.612
459.1933 678.7347
471.1975 243.2429
464.1826 222.1735
480.2594 264.1616
479.2617 334.4339
744.307 471.5356
746.3485 272.5692
738.3188 396.3149
741.243 386.5823
759.2452 582.5761
772.3225 394.0017
747.3843 537.4266
757.36 358.5146
685.3551 233.689
687.2795 423.3937
681.2999 410.0988
684.288 262.2695
729.3588 313.8498
732.3199 269.1949
710.3236 325.7759
715.2934 409.8986
660.3458 288.174
654.2939 298.5017
644.2819 701.5367
642.3401 431.8897
676.2933 339.6248
675.783 305.9944
673.4059 519.5589
671.2896 320.0405
619.2567 243.7248
618.267 244.1377
617.3265 235.4337
614.3274 347.641
631.3139 251.3786
630.2095 365.6096
628.2681 293.8846
626.2516 275.2982
956.4192 386.2251
974.4849 894.3301
978.4851 450.7137
992.4316 281.3044
917.4228 301.9234
933.3622 1365.7933
934.7531 299.5951
944.3574 521.2078
907.4435 437.8785
909.3782 265.1846
915.3671 466.1359
916.4185 414.0861
887.3505 439.3424
893.3641 356.851
900.4111 301.0729
903.4513 432.7167
872.3505 361.8299
861.3771 441.2696
884.2615 318.7219
881.3525 307.2386
816.287 335.0441
805.6313 383.1045
847.3375 292.0275
828.3784 300.7871
801.325 331.2791
799.3031 254.9937
804.3293 994.139
803.379 458.8779
784.3279 349.7844
775.3674 275.4756
788.4473 659.6154
787.3083 395.6079
1366.0392 543.2312
1661.7706 431.48
1331.5845 911.4788
1363.6542 873.2747
1274.5751 383.8426
1305.577 386.065
1239.7667 562.0906
1263.5977 689.5827
1192.4666 652.149
1237.5055 559.9282
1138.4362 320.2751
1159.5536 1118.742
1134.5348 735.4023
1121.4855 332.4623
1117.5012 521.4372
1095.5212 361.1809
1093.4014 538.4598
1089.5054 400.6475
1083.502 443.7404
1081.4003 712.605
1065.451 413.7281
1046.4441 876.5344
1037.4355 410.9285
1031.4948 1004.673
1021.4591 308.8014
1019.4774 305.636
1006.4454 332.1051
1001.415 369.0108
201.1275 209.0023
178.0714 410.4108
177.1067 793.6071
167.687 394.2893
218.8292 242.184
218.1531 501.0675
209.1394 202.8695
204.089 269.1196
223.0866 433.6606
221.828 324.2991
221.1435 727.7463
220.1127 699.8908
237.1411 533.6144
232.0799 262.8975
229.1261 268.4189
223.775 211.3484
84.0711 1181.8395
129.0988 1654.2474
129.6199 792.5576
86.087 648.2199
110.0639 1350.1349
133.5669 255.7377
141.0996 343.7705
130.6048 345.0331
133.0392 503.6335
166.063 344.427
167.0935 840.291
147.1116 636.6312
147.667 302.2108
301.1938 677.0518
300.1605 221.0163
306.1656 237.314
301.9893 304.0611
292.1104 229.5564
290.089 199.9676
298.1139 231.2712
294.1709 473.5696
326.1574 350.6745
324.0174 222.2202
332.0809 210.7686
331.2435 434.3968
310.9283 247.4607
310.125 564.6296
323.1923 392.9933
321.0768 384.5479
266.1596 372.7709
270.112 245.7364
271.18 242.7301
272.1225 200.0037
237.8472 226.111
244.1663 366.7605
249.1365 264.7574
255.1123 276.8449
285.1483 189.6275
286.1468 483.5404
286.9178 223.3672
288.1748 306.3622
277.1382 452.054
278.1643 404.0856
278.9331 194.1888
284.1094 188.9597
430.2253 455.6655
425.1623 247.9619
423.2061 359.1364
415.1957 228.8296
413.1764 296.9987
412.2245 314.5466
396.1515 269.261
395.2105 332.8488
452.1975 204.7957
448.2025 324.4776
442.1613 391.5364
441.183 492.6151
435.206 212.731
434.2446 243.0772
432.2012 197.935
431.2217 254.0314
351.1932 680.1407
352.0555 303.8569
344.0299 369.2604
347.1164 242.958
342.1643 216.6094
343.1757 844.1956
333.1953 236.4602
334.1598 230.7066
387.1658 349.6755
392.125 275.8215
380.1897 205.3332
386.222 459.5385
370.1546 344.2686
379.1565 342.6182
355.1454 248.7018
367.1441 254.3194

682.3292 28602.8 2.0 
572.3133 244.267
573.2533 518.8876
574.2849 218.7683
584.266 267.3188
590.2607 267.5839
600.3334 514.456
601.2513 264.5418
608.3152 270.2196
529.2975 382.2287
536.2735 257.0975
539.2251 223.7939
545.3088 315.6644
554.2863 220.2997
556.2414 232.0872
563.3079 268.8217
571.3006 427.2433
488.2689 288.4356
482.2116 254.4738
499.2787 256.1611
489.2647 226.2056
505.2311 283.7966
501.2312 282.595
527.2081 208.5777
512.241 234.9272
458.2076 1606.9911
453.1754 265.0769
462.1577 270.612
459.1933 678.7347
471.1975 243.2429
464.1826 222.1735
480.2594 264.1616
479.2617 334.4339
744.307 471.5356
746.3485 272.5692
738.3188 396.3149
741.243 386.5823
759.2452 582.5761
772.3225 394.0017
747.3843 537.4266
757.36 358.5146
685.3551 233.689
687.2795 423.3937
681.2999 410.0988
684.288 262.2695
729.3588 313.8498
732.3199 269.1949
710.3236 325.7759
715.2934 409.8986
660.3458 288.174
654.2939 298.5017
644.2819 701.5367
642.3401 431.8897
676.2933 339.6248
675.783 305.9944
673.4059 519.5589
671.2896 320.0405
619.2567 243.7248
618.267 244.1377
617.3265 235.4337
614.3274 347.641
631.3139 251.3786
630.2095 365.6096
628.2681 293.8846
626.2516 275.2982
956.4192 386.2251
974.4849 894.3301
978.4851 450.7137
992.4316 281.3044
917.4228 301.9234
933.3622 1365.7933
934.7531 299.5951
944.3574 521.2078
907.4435 437.8785
909.3782 265.1846
915.3671 466.1359
916.4185 414.0861
887.3505 439.3424
893.3641 356.851
900.4111 301.0729
903.4513 432.7167
872.3505 361.8299
861.3771 441.2696
884.2615 318.7219
881.3525 307.2386
816.287 335.0441
805.6313 383.1045
847.3375 292.0275
828.3784 300.7871
801.325 331.2791
799.3031 254.9937
804.3293 994.139
803.379 458.8779
784.3279 349.7844
775.3674 275.4756
788.4473 659.6154
787.3083 395.6079
1366.0392 543.2312
1661.7706 431.48
1331.5845 911.4788
1363.6542 873.2747
1274.5751 383.8426
1305.577 386.065
1239.7667 562.0906
1263.5977 689.5827
1192.4666 652.149
1237.5055 559.9282
1138.4362 320.2751
1159.5536 1118.742
1134.5348 735.4023
1121.4855 332.4623
1117.5012 521.4372
1095.5212 361.1809
1093.4014 538.4598
1089.5054 400.6475
1083.502 443.7404
1081.4003 712.605
1065.451 413.7281
1046.4441 876.5344
1037.4355 410.9285
1031.4948 1004.673
1021.4591 308.8014
1019.4774 305.636
1006.4454 332.1051
1001.415 369.0108
201.1275 209.0023
178.0714 410.4108
177.1067 793.6071
167.687 394.2893
218.8292 242.184
218.1531 501.0675
209.1394 202.8695
204.089 269.1196
223.0866 433.6606
221.828 324.2991
221.1435 727.7463
220.1127 699.8908
237.1411 533.6144
232.0799 262.8975
229.1261 268.4189
223.775 211.3484
84.0711 1181.8395
129.0988 1654.2474
129.6199 792.5576
86.087 648.2199
110.0639 1350.1349
133.5669 255.7377
141.0996 343.7705
130.6048 345.0331
133.0392 503.6335
166.063 344.427
167.0935 840.291
147.1116 636.6312
147.667 302.2108
301.1938 677.0518
300.1605 221.0163
306.1656 237.314
301.9893 304.0611
292.1104 229.5564
290.089 199.9676
298.1139 231.2712
294.1709 473.5696
326.1574 350.6745
324.0174 222.2202
332.0809 210.7686
331.2435 434.3968
310.9283 247.4607
310.125 564.6296
323.1923 392.9933
321.0768 384.5479
266.1596 372.7709
270.112 245.7364
271.18 242.7301
272.1225 200.0037
237.8472 226.111
244.1663 366.7605
249.1365 264.7574
255.1123 276.8449
285.1483 189.6275
286.1468 483.5404
286.9178 223.3672
288.1748 306.3622
277.1382 452.054
278.1643 404.0856
278.9331 194.1888
284.1094 188.9597
430.2253 455.6655
425.1623 247.9619
423.2061 359.1364
415.1957 228.8296
413.1764 296.9987
412.2245 314.5466
396.1515 269.261
395.2105 332.8488
452.1975 204.7957
448.2025 324.4776
442.1613 391.5364
441.183 492.6151
435.206 212.731
434.2446 243.0772
432.2012 197.935
431.2217 254.0314
351.1932 680.1407
352.0555 303.8569
344.0299 369.2604
347.1164 242.958
342.1643 216.6094
343.1757 844.1956
333.1953 236.4602
334.1598 230.7066
387.1658 349.6755
392.125 275.8215
380.1897 205.3332
386.222 459.5385
370.1546 344.2686
379.1565 342.6182
355.1454 248.7018
367.1441 254.3194

636.0551 33564.6 4.0 
628.3513 204.2368
626.3063 1073.2183
625.2963 307.5301
623.2941 383.7894
656.3776 632.977
652.2928 341.8571
643.3089 596.8549
640.2948 325.4397
599.3207 197.7589
598.3088 1155.6667
595.2938 223.9454
592.275 196.2195
622.3051 244.8929
613.3216 236.6026
609.2706 422.666
608.2886 279.5361
696.3312 233.9336
699.8372 237.8458
679.325 196.7314
695.3267 643.3425
719.3259 256.3901
723.3044 252.2762
700.3309 285.4025
709.332 334.1461
659.4611 240.57
661.3044 288.1588
657.5389 205.8168
658.2933 776.7557
676.3268 226.8592
678.3032 277.5641
662.3053 231.455
670.3094 409.4649
760.1199 267.5343
758.3427 522.0154
771.3781 728.9666
769.3221 317.05
786.3356 1094.2024
772.6418 246.1301
806.3538 236.5542
795.3514 466.1454
737.3436 790.1391
732.6306 222.4884
741.3111 283.9843
738.5757 261.0728
750.3658 251.4587
743.3673 363.9253
755.3391 234.869
753.3672 274.4457
879.4327 238.206
882.3875 440.2138
883.4019 223.0421
886.4413 1010.2423
888.4142 344.0328
890.4061 227.8415
905.4171 1881.9067
907.3655 266.602
820.3842 332.1078
836.3685 260.7143
838.3876 624.8464
843.4027 258.6774
864.3873 322.8657
865.3816 292.7928
866.3911 811.7297
868.391 251.2575
1027.5038 315.5107
1026.425 406.3563
1025.434 451.2929
1018.4989 1388.1952
1015.4936 249.7969
1014.5295 617.1314
1008.4456 366.165
1001.4731 263.2244
998.4577 374.5587
997.4692 340.3315
995.4681 574.2665
938.921 227.8914
935.4365 257.2002
933.4149 1024.2255
916.3993 346.927
908.4247 226.3362
1495.6858 355.8395
1513.6703 329.1252
1285.5687 297.4305
1287.6051 561.0597
1258.5919 330.3029
1270.5979 734.0196
1173.5269 368.2108
1242.6034 813.1292
1145.5133 665.1428
1151.5874 330.6218
1133.5347 1097.2589
1144.512 321.6647
1105.534 1008.304
1115.52 1041.0925
1046.495 929.3782
1087.519 269.3086
84.0348 1066.61
86.0874 949.5687
70.0543 1467.1588
83.0505 196.9286
2284.0193 923.6678
2040.8887 517.348
1697.731 392.2687
1628.7549 489.3243
1927.8291 999.2768
1868.7015 417.3927
110.0646 1557.7312
120.076 745.2609
101.0636 375.4795
102.0489 398.893
129.617 562.6938
130.6002 206.0441
120.5775 353.3545
129.0969 1181.4111
147.6679 439.9304
167.0839 907.7604
133.0391 310.3897
147.1122 929.5452
185.7185 161.2573
195.0824 1047.6848
167.6755 392.8222
185.0966 307.9182
208.0813 169.1571
199.1084 293.5327
197.1117 277.377
195.7224 473.7629
213.0913 1824.4583
212.1083 1550.7537
209.775 153.4668
209.1149 313.441
227.1179 585.8053
226.1512 1294.5762
225.1011 1101.4043
213.7603 824.6265
240.1029 940.0739
230.8165 479.1954
230.1201 1274.8787
227.8054 289.048
241.0872 636.1518
241.7999 213.2084
244.1695 4871.2095
244.8872 1981.116
248.1558 202.726
249.1344 162.562
254.1212 269.1664
258.1145 432.165
258.8524 202.2954
266.1693 706.618
266.916 301.9239
269.1326 173.2257
272.0898 180.9371
280.1191 382.0821
280.8841 170.1269
282.1183 325.7627
298.1825 207.8083
290.1029 186.7318
300.9283 299.6346
300.1289 691.5832
314.1497 198.9753
308.1176 256.7898
318.9305 169.5148
318.1133 399.6201
326.1809 416.7294
320.1726 241.9312
338.1783 381.9119
327.014 191.5902
342.0364 174.8009
341.1747 400.8983
353.2041 379.7874
348.1673 170.3626
366.1849 711.8904
367.0671 324.152
363.1837 235.2688
365.1692 161.5829
358.1288 358.007
359.1622 398.4044
355.2032 253.0751
357.2591 827.4182
384.1159 305.5843
386.1329 164.33
381.2007 192.8711
383.2017 740.7529
379.6735 326.0135
380.1746 202.9929
369.1613 184.2203
372.2064 252.8132
421.2045 208.8139
419.1731 198.4953
418.2074 185.0583
415.1643 225.7301
413.2175 199.005
404.1456 207.2385
401.1607 237.5845
400.2165 452.4853
456.2135 222.576
452.2232 243.8217
450.2228 194.9259
447.1877 182.6525
446.2003 318.7829
438.194 206.7109
435.1964 231.7863
428.1966 309.1951
472.268 221.7706
478.2148 232.6254
480.2363 427.0989
481.232 247.9109
466.2303 262.7971
467.2167 202.0202
468.2133 168.9744
469.2509 384.5593
498.2631 304.5724
501.2588 322.7742
511.2576 223.1144
512.2194 278.5239
485.2488 204.4172
494.213 226.8623
496.2373 393.6428
497.2617 565.5079
547.2682 255.5108
543.2296 240.0625
565.2617 265.7789
563.291 238.7973
529.2637 320.3444
515.2435 245.6601
532.2422 262.0618
530.217 287.687
586.757 224.8865
584.3415 199.1965
591.2847 229.6889
587.259 305.6996
580.3021 189.4881
569.3415 580.4583
583.275 521.5208
581.2985 294.0798

682.5637 11500.0 2.0 
572.3133 244.267
573.2533 518.8876
574.2849 218.7683
584.266 267.3188
590.2607 267.5839
600.3334 514.456
601.2513 264.5418
608.3152 270.2196
529.2975 382.2287
536.2735 257.0975
539.2251 223.7939
545.3088 315.6644
554.2863 220.2997
556.2414 232.0872
563.3079 268.8217
571.3006 427.2433
488.2689 288.4356
482.2116 254.4738
499.2787 256.1611
489.2647 226.2056
505.2311 283.7966
501.2312 282.595
527.2081 208.5777
512.241 234.9272
458.2076 1606.9911
453.1754 265.0769
462.1577 270.612
459.1933 678.7347
471.1975 243.2429
464.1826 222.1735
480.2594 264.1616
479.2617 334.4339
744.307 471.5356
746.3485 272.5692
738.3188 396.3149
741.243 386.5823
759.2452 582.5761
772.3225 394.0017
747.3843 537.4266
757.36 358.5146
685.3551 233.689
687.2795 423.3937
681.2999 410.0988
684.288 262.2695
729.3588 313.8498
732.3199 269.1949
710.3236 325.7759
715.2934 409.8986
660.3458 288.174
654.2939 298.5017
644.2819 701.5367
642.3401 431.8897
676.2933 339.6248
675.783 305.9944
673.4059 519.5589
671.2896 320.0405
619.2567 243.7248
618.267 244.1377
617.3265 235.4337
614.3274 347.641
631.3139 251.3786
630.2095 365.6096
628.2681 293.8846
626.2516 275.2982
956.4192 386.2251
974.4849 894.3301
978.4851 450.7137
992.4316 281.3044
917.4228 301.9234
933.3622 1365.7933
934.7531 299.5951
944.3574 521.2078
907.4435 437.8785
909.3782 265.1846
915.3671 466.1359
916.4185 414.0861
887.3505 439.3424
893.3641 356.851
900.4111 301.0729
903.4513 432.7167
872.3505 361.8299
861.3771 441.2696
884.2615 318.7219
881.3525 307.2386
816.287 335.0441
805.6313 383.1045
847.3375 292.0275
828.3784 300.7871
801.325 331.2791
799.3031 254.9937
804.3293 994.139
803.379 458.8779
784.3279 349.7844
775.3674 275.4756
788.4473 659.6154
787.3083 395.6079
1366.0392 543.2312
1661.7706 431.48
1331.5845 911.4788
1363.6542 873.2747
1274.5751 383.8426
1305.577 386.065
1239.7667 562.0906
1263.5977 689.5827
1192.4666 652.149
1237.5055 559.9282
1138.4362 320.2751
1159.5536 1118.742
1134.5348 735.4023
1121.4855 332.4623
1117.5012 521.4372
1095.5212 361.1809
1093.4014 538.4598
1089.5054 400.6475
1083.502 443.7404
1081.4003 712.605
1065.451 413.7281
1046.4441 876.5344
1037.4355 410.9285
1031.4948 1004.673
1021.4591 308.8014
1019.4774 305.636
1006.4454 332.1051
1001.415 369.0108
201.1275 209.0023
178.0714 410.4108
177.1067 793.6071
167.687 394.2893
218.8292 242.184
218.1531 501.0675
209.1394 202.8695
204.089 269.1196
223.0866 433.6606
221.828 324.2991
221.1435 727.7463
220.1127 699.8908
237.1411 533.6144
232.0799 262.8975
229.1261 268.4189
223.775 211.3484
84.0711 1181.8395
129.0988 1654.2474
129.6199 792.5576
86.087 648.2199
110.0639 1350.1349
133.5669 255.7377
141.0996 343.7705
130.6048 345.0331
133.0392 503.6335
166.063 344.427
167.0935 840.291
147.1116 636.6312
147.667 302.2108
301.1938 677.0518
300.1605 221.0163
306.1656 237.314
301.9893 304.0611
292.1104 229.5564
290.089 199.9676
298.1139 231.2712
294.1709 473.5696
326.1574 350.6745
324.0174 222.2202
332.0809 210.7686
331.2435 434.3968
310.9283 247.4607
310.125 564.6296
323.1923 392.9933
321.0768 384.5479
266.1596 372.7709
270.112 245.7364
271.18 242.7301
272.1225 200.0037
237.8472 226.111
244.1663 366.7605
249.1365 264.7574
255.1123 276.8449
285.1483 189.6275
286.1468 483.5404
286.9178 223.3672
288.1748 306.3622
277.1382 452.054
278.1643 404.0856
278.9331 194.1888
284.1094 188.9597
430.2253 455.6655
425.1623 247.9619
423.2061 359.1364
415.1957 228.8296
413.1764 296.9987
412.2245 314.5466
396.1515 269.261
395.2105 332.8488
452.1975 204.7957
448.2025 324.4776
442.1613 391.5364
441.183 492.6151
435.206 212.731
434.2446 243.0772
432.2012 197.935
431.2217 254.0314
351.1932 680.1407
352.0555 303.8569
344.0299 369.2604
347.1164 242.958
342.1643 216.6094
343.1757 844.1956
333.1953 236.4602
334.1598 230.7066
387.1658 349.6755
392.125 275.8215
380.1897 205.3332
386.222 459.5385
370.1546 344.2686
379.1565 342.6182
355.1454 248.7018
367.1441 254.3194

580.2275 12867.7 2.0 
1033.4923 121.1134
1037.41 161.5944
1039.4126 135.5736
1051.4056 152.7021
1007.3724 138.9512
1009.4125 196.7813
1024.403 380.153
1026.434 268.8846
1085.407 208.6615
1087.4918 122.0105
1097.3811 287.202
1099.4374 299.2514
1055.3723 314.3519
1057.4244 247.2835
1067.4237 169.4914
1081.4235 148.6481
1143.5223 139.4195
1141.4235 131.1953
1161.616 353.1017
1159.4365 404.2242
1115.4054 754.4202
1101.5118 137.3505
1121.5052 553.9424
1117.5271 418.4423
1165.828 153.5803
1163.6506 293.9168
753.2949 139.5878
761.282 106.3841
723.2799 255.3066
735.3112 108.9752
590.2451 166.2831
705.2701 198.7794
583.2757 100.8611
588.3702 146.6888
913.2917 124.8104
918.3073 112.4997
873.3462 122.997
909.3969 117.5319
821.2913 102.1189
870.3025 130.4709
779.285 111.6788
819.3478 101.8027
964.3794 232.4323
959.4077 158.9043
947.3455 110.0699
946.3509 118.7463
943.3204 130.7259
934.3291 174.2671
931.3305 108.5688
929.3322 111.2835
1006.402 212.9653
1003.3619 113.3996
997.4683 115.9406
994.4048 210.4035
991.3596 114.5857
989.3636 144.6112
987.3841 128.9478
976.4087 119.7947
552.3266 110.6126
553.3628 98.0027
536.2782 88.9719
546.2712 95.9785
573.2425 89.1451
579.2046 117.06
561.2039 97.5293
563.2567 88.8457
483.6871 88.6272
484.1895 116.1224
476.1938 239.858
477.1974 101.5034
521.2392 97.8845
535.2313 112.2378
493.216 126.6553
501.338 111.4143
454.2083 262.7874
437.177 332.4321
436.2039 1047.3849
435.0523 108.7676
469.1623 95.0684
464.2115 90.9401
459.196 99.1516
455.0689 109.0055
355.1516 114.9701
344.0316 130.8123
343.1801 116.7367
314.1043 95.882
432.2128 118.0462
410.0201 85.5664
409.0755 162.9813
391.0608 97.3656
268.6347 148.7899
269.8785 82.9641
272.1424 776.4429
272.8971 341.6621
275.1346 119.6379
283.6396 140.1794
284.1344 139.251
284.8957 80.3473
175.1217 177.8983
175.7284 87.4596
213.0905 90.5811
238.0975 94.1732
244.1563 98.8459
254.1298 272.4484
255.1142 153.4958
255.8473 89.3186
84.0695 89.2282
70.0547 104.4
110.0648 95.7783
86.0875 119.7761
129.1004 124.2323
112.0784 83.0426

572.2433 31495.8 2.0 
1121.4999 5423.3027
1123.0334 1041.9424
1103.4795 316.2749
1104.4839 440.3616
1100.4528 447.78
1101.5785 466.4419
1081.4451 364.578
1083.4174 286.5466
1054.495 381.4605
1077.4888 512.3486
1037.4534 217.6791
1052.4403 526.0087
1009.4214 267.6986
1030.4811 329.6828
988.8173 262.4021
989.3328 211.0549
987.3785 994.5704
986.3937 342.3979
977.4773 209.9086
970.3519 531.2423
969.3673 1533.1472
945.3843 192.528
942.7726 224.9383
941.3644 876.0678
925.3651 314.3595
924.3452 474.9837
901.4144 196.2834
898.3627 731.4204
882.377 180.4833
880.3417 218.5325
873.3557 211.1748
872.3611 538.9517
828.6511 420.5676
829.3182 242.8865
854.3282 342.3115
855.3285 372.2944
783.299 227.3307
818.4437 347.5156
823.4091 368.2518
827.3287 1584.2074
736.3505 272.8839
756.2529 577.9644
757.4824 195.4306
780.3935 414.8558
722.362 367.2758
728.2553 1526.548
729.4838 462.6491
730.2624 191.1808
710.2662 215.5656
705.3549 200.0691
717.4063 352.707
716.2567 369.9477
679.3576 305.8897
667.3223 184.1662
689.2772 255.6933
684.2573 246.933
644.3004 422.5376
643.1642 868.3444
662.319 197.7825
661.3377 186.6118
622.3026 261.315
621.1818 706.0444
626.2927 175.3305
625.1672 222.1091
1148.6641 322.1273
1146.6427 874.8953
1125.4468 613.4977
1124.512 221.5713
1128.5818 486.6312
1126.4419 772.6593
1143.4633 13736.736
1141.272 340.4548
1145.6246 6063.3535
1144.4711 743.3133
400.0236 232.0952
399.0954 547.2252
398.2166 195.4166
397.1314 182.1626
395.0917 142.241
394.114 139.0893
393.2041 313.1455
389.1391 263.7459
423.1897 154.3132
422.2068 144.7078
420.2191 348.6626
413.2091 183.9451
407.0975 185.5868
406.0363 499.7209
405.1024 1339.1259
403.0468 167.6482
355.0551 227.2408
359.0957 213.0934
353.205 135.7319
354.1812 253.6608
344.027 168.4659
350.1877 220.3578
326.0366 343.7792
339.1944 219.6554
387.0968 709.0414
388.2366 465.1473
377.0915 229.4453
383.0613 180.5387
371.2216 389.9713
372.1146 202.8546
361.0811 264.0923
367.1598 151.7842
298.04 465.7453
296.8697 441.9076
300.1285 929.54
298.8336 195.1049
294.1304 660.313
289.9459 273.1042
296.0812 979.8713
294.9148 277.026
314.9053 819.4161
314.0921 1946.2767
318.9548 237.1604
318.1405 511.6802
304.053 1334.9921
300.9238 418.6504
312.1554 217.8714
304.8539 599.0711
255.8457 322.8868
259.0254 362.5454
259.7641 173.3232
270.0593 277.6112
251.1166 334.8337
251.8426 188.6719
254.1261 573.9931
255.115 618.7528
276.8191 368.1722
282.1247 185.3877
286.0962 171.7162
289.1676 631.3856
270.8159 146.8982
272.143 2057.3413
272.897 881.7156
276.0566 768.4188
573.316 592.6728
572.2387 1044.8867
571.3362 331.5318
570.3538 291.8983
585.1598 580.838
583.2751 201.881
577.1786 180.7275
576.2656 258.7207
593.3152 578.7976
589.4344 426.7538
588.3603 1323.3633
586.2335 264.4087
616.2999 352.5333
615.1677 932.8958
604.2854 396.7475
603.174 975.1061
530.1537 169.4134
531.1952 153.0265
528.1329 926.8284
529.1754 349.597
535.2082 276.1613
537.2681 179.3211
533.2743 184.801
534.1558 720.0948
550.2687 692.4111
556.1311 1000.6847
546.2234 152.6645
548.2543 157.95
559.166 234.5887
566.2678 208.7864
557.1994 291.8853
558.2732 231.9684
482.1916 166.8519
478.2483 171.4877
486.0993 168.1383
484.1164 253.008
497.205 187.4651
494.1507 558.9333
502.3391 200.3408
501.3275 432.377
512.1447 534.4094
503.2646 157.3379
516.1342 1040.1012
514.111 157.976
520.2781 144.3987
517.1686 391.0225
525.2607 186.2542
524.1721 159.832
425.136 548.1336
426.1003 231.6085
427.0925 249.0778
434.1975 168.5576
436.2248 226.3194
437.2135 194.6731
438.2202 245.9151
439.2104 173.7851
443.1336 207.9015
450.2246 149.2599
454.2403 289.7285
460.2112 348.963
461.2131 203.3407
463.2657 190.9149
464.243 182.77
477.239 240.6237
129.1025 134.4212
116.0665 180.5014
158.0972 288.608
130.0912 133.7626
86.0873 290.9288
74.049 144.9431
112.5644 282.9514
112.0816 571.3475
72.0698 224.9632
70.055 480.6208
231.1036 465.6866
231.8013 240.3303
238.0912 382.1991
238.8011 177.3754
212.1077 159.2728
213.0933 314.4621
213.7652 182.8935
230.1207 139.2114
185.05 124.7135
195.0822 121.1991
196.0741 151.4215
201.1268 231.8293
158.6663 146.6288
161.0403 229.1534
175.1232 1365.7649
175.7289 591.1293

651.3657 10824.7 2.0 
616.3269 1157.6874
617.3116 731.8339
633.3563 1503.6769
634.3387 5533.281
635.4775 1675.949
651.3475 138791.72
652.3755 34416.6
653.5482 18883.49
654.4068 832.0077
944.5222 993.06
1297.212 1175.7919
1299.0496 1018.1678
1300.5144 2117.941
1301.6492 3440.2349
1302.9888 2884.8464
1303.7378 3406.1204
265.1252 8059.051
246.882 796.9403
293.122 20816.912
265.8722 3398.8823
314.1803 621.5338
293.9084 8746.304
343.0743 2146.907
342.2245 5550.819
360.1255 4038.0132
359.2529 10652.115
407.1581 1652.9729
406.2125 4706.6816
477.2532 1279.1592
471.2771 891.7644
609.3452 801.5894
488.2981 891.9592
246.1613 1842.287
243.1395 667.0806
229.8282 2834.5115
229.1337 6378.452
215.1422 701.9915
185.1312 1006.9841
175.7291 2234.9644
175.1222 4872.7314
158.671 583.9747
158.0941 1229.4365
136.6073 869.6008
136.0732 1836.2748
112.0811 603.5184
86.0875 1300.4297
1306.0847 2125.701

936.4536 17062.2 2.0 
1094.531 48.8327
1093.5931 53.1151
1185.594 63.6474
1119.587 64.2278
1081.4854 201.581
1077.5396 61.233
1084.4778 42.6932
1082.6472 54.4547
1041.4855 51.8848
1039.4587 49.665
1075.4476 64.4703
1046.5073 79.9164
1007.4017 50.4876
993.4053 44.3226
1012.4857 51.4866
1010.4587 191.5769
966.4359 53.9395
975.4155 65.3589
985.4404 60.1506
992.4173 48.7493
946.4512 39.6408
961.5545 48.9154
963.5259 60.5065
964.4423 70.0029
939.334 54.7276
940.467 56.299
941.4651 48.0793
945.4529 104.8724
919.3843 68.4319
922.445 68.1497
935.468 54.5549
936.4556 73.844
1875.6892 88.7635
1872.815 115.847
1819.7712 78.5176
1871.8965 104.1847
1630.7358 249.7319
1632.7455 88.2358
1504.6519 88.3484
1555.6478 77.8055
1484.6216 104.6589
1502.6686 151.942
1373.6221 250.1416
1376.626 63.7097
1263.5642 91.5264
1337.5763 57.5206
1210.5682 156.1159
1212.4998 53.8772
1192.5325 71.3544
1193.4484 49.6971
687.2767 49.5699
681.1882 37.2135
692.3037 68.2695
689.3392 66.7121
702.3192 46.753
699.3975 52.3291
707.3433 32.3102
704.3362 58.3949
671.3042 40.7947
668.4649 76.8925
674.5057 49.4259
673.3445 54.7794
677.3206 45.7584
675.2916 42.1677
679.3187 43.3271
678.2784 45.847
651.265 35.6221
655.2734 46.6434
656.3315 38.517
660.3259 41.2842
662.3403 54.8352
663.4255 43.7611
665.3653 43.4118
667.2823 257.8151
633.2531 31.0382
634.389 49.8135
635.334 31.0714
642.3113 47.8523
644.3278 37.5029
645.3317 47.9689
649.2686 105.7664
650.3406 38.9141
876.4311 55.6211
874.3886 57.3712
863.4284 65.8099
859.2705 49.1902
911.4754 38.126
909.4253 131.942
906.4769 58.242
903.4123 62.68
807.4448 50.4113
806.3366 57.0934
800.3909 50.3682
799.326 36.7453
836.4044 93.6939
827.3469 39.8196
818.3774 86.6545
817.463 41.742
788.3958 62.7239
791.396 69.1357
775.3293 61.3853
780.3653 49.3958
797.59 76.2816
798.3441 36.9972
794.3341 53.7936
796.3235 221.8196
721.307 49.8341
722.3411 84.9896
713.3685 38.6295
714.4407 50.2323
757.2848 96.9236
760.2877 55.0102
737.399 56.195
755.373 47.0115
455.3036 38.3232
454.2168 38.1512
459.177 28.4954
458.1958 56.3618
449.1938 40.833
448.206 28.2079
451.1262 48.7532
450.1641 43.9677
441.1926 48.3542
436.2355 36.8294
447.2262 72.6553
444.2083 38.1961
431.1862 34.6257
430.6314 42.7007
435.1696 33.9437
432.0981 36.1556
483.2994 37.8405
484.4956 78.3719
485.284 38.6762
486.7168 39.4411
474.2565 38.4243
475.2285 68.3866
479.2274 75.7076
481.2546 81.0527
468.2755 40.4617
469.2231 27.2977
471.1763 39.4482
472.2597 30.4144
463.1533 37.1455
464.265 38.495
465.2323 38.3508
466.2104 48.1805
401.1443 81.5686
400.5439 41.2275
399.2391 33.7392
398.1982 27.5022
397.2301 54.0256
394.1762 43.7247
393.0919 41.3321
392.1244 66.703
389.1721 34.7134
387.2317 41.8934
383.2034 38.1071
380.1894 47.8289
379.0974 65.151
378.1951 163.0979
373.1014 40.5286
372.1847 60.4576
428.4615 74.3927
429.24 67.5336
425.2389 45.0975
427.3011 39.183
422.1693 65.9183
423.1511 41.984
419.1305 54.9501
421.204 39.6722
415.232 36.6163
418.1557 42.1703
409.1985 37.8762
412.1533 41.3604
404.1291 54.5846
406.1704 32.8963
402.083 39.8796
403.1721 33.5141
559.2346 44.6572
558.2538 63.9401
575.2745 37.3307
561.2908 32.7773
577.3251 36.1849
576.2559 58.0742
579.1819 34.1078
578.2975 49.3315
544.2997 42.8318
542.2773 29.4407
548.2407 28.8883
545.2751 39.2659
550.2592 64.1037
549.3287 31.5833
552.3116 40.7199
551.3513 30.2491
604.2999 32.6887
606.2911 33.7108
610.2716 47.3623
621.3027 95.6767
622.4482 54.6684
624.3385 41.2006
626.3495 31.3848
627.3242 36.358
580.3103 46.353
585.2239 43.0898
587.2724 42.2668
589.2639 41.8446
594.2996 68.0396
599.2894 40.5625
601.2772 82.8243
603.2868 45.4425
506.2706 33.4458
505.2137 27.6996
502.2402 32.4657
501.3115 36.4441
520.2379 28.6798
517.2491 89.1885
515.2846 80.8556
508.2711 45.4245
492.281 40.6556
490.2318 37.5723
488.7557 33.4929
487.2431 50.2441
500.3027 101.9168
499.2969 186.9977
498.2769 35.7527
494.2205 56.8311
535.2963 31.5549
536.2642 43.5994
533.2603 34.9911
534.2358 32.4924
540.2587 48.4892
541.3002 37.3555
538.2275 236.1539
539.2737 63.143
525.2875 30.364
526.2716 56.7247
522.2573 37.7073
523.2935 32.6417
531.2381 81.5197
532.2417 53.054
527.2811 35.7747
529.2428 36.7076
129.0993 226.7878
98.0895 33.3999
133.0395 27.7599
129.6172 109.2724
86.0892 35.8252
84.0728 82.9042
275.1009 46.1851
282.1031 30.6444
284.1483 52.3179
285.2212 50.1454
286.162 41.1801
290.0912 30.1584
290.8762 36.9174
293.1162 52.3877
294.1607 45.2964
294.9545 30.5751
301.93 33.5952
311.1881 77.3456
311.9971 38.9881
321.0903 77.0571
323.1936 42.6184
325.1919 35.7915
329.1862 63.8085
326.1772 31.1548
340.0053 44.8132
339.1634 25.6028
341.9505 47.5576
341.1001 46.6534
351.2071 32.4701
344.191 55.9344
358.0822 33.7871
357.1894 43.0406
360.1914 37.1144
359.1189 47.4643
364.1678 59.8072
361.077 30.9366
371.1914 42.395
370.2625 53.3562
143.6648 159.4186
147.1076 45.0025
141.1006 25.7698
143.1165 267.0446
195.1132 30.4763
200.1235 36.6279
147.6696 26.8783
167.095 24.8924
214.16 322.2433
214.8309 102.7407
201.1343 27.2696
212.1071 24.381
223.1125 29.1026
225.1083 26.2845
218.1552 38.6028
218.8378 42.7519
240.1331 37.0313
230.1567 31.6749
227.1082 29.2303
226.1678 27.0885
247.1328 33.3756
242.8706 65.4809
242.1556 179.9126
240.8446 27.0288
259.854 33.4353
258.1497 40.6809
250.0797 28.9716
249.1222 28.6816
272.1235 37.7145
266.8801 28.0989
265.8667 35.4386
265.1217 25.4326

652.3739 2974.6 1.0 
616.3269 1157.6874
617.3116 731.8339
633.3563 1503.6769
634.3387 5533.281
635.4775 1675.949
651.3475 138791.72
652.3755 34416.6
653.5482 18883.49
654.4068 832.0077
944.5222 993.06
1297.212 1175.7919
1299.0496 1018.1678
1300.5144 2117.941
1301.6492 3440.2349
1302.9888 2884.8464
1303.7378 3406.1204
265.1252 8059.051
246.882 796.9403
293.122 20816.912
265.8722 3398.8823
314.1803 621.5338
293.9084 8746.304
343.0743 2146.907
342.2245 5550.819
360.1255 4038.0132
359.2529 10652.115
407.1581 1652.9729
406.2125 4706.6816
477.2532 1279.1592
471.2771 891.7644
609.3452 801.5894
488.2981 891.9592
246.1613 1842.287
243.1395 667.0806
229.8282 2834.5115
229.1337 6378.452
215.1422 701.9915
185.1312 1006.9841
175.7291 2234.9644
175.1222 4872.7314
158.671 583.9747
158.0941 1229.4365
136.6073 869.6008
136.0732 1836.2748
112.0811 603.5184
86.0875 1300.4297
1306.0847 2125.701

651.3738 7376.1 1.0 
616.3269 1157.6874
617.3116 731.8339
633.3563 1503.6769
634.3387 5533.281
635.4775 1675.949
651.3475 138791.72
652.3755 34416.6
653.5482 18883.49
654.4068 832.0077
944.5222 993.06
1297.212 1175.7919
1299.0496 1018.1678
1300.5144 2117.941
1301.6492 3440.2349
1302.9888 2884.8464
1303.7378 3406.1204
265.1252 8059.051
246.882 796.9403
293.122 20816.912
265.8722 3398.8823
314.1803 621.5338
293.9084 8746.304
343.0743 2146.907
342.2245 5550.819
360.1255 4038.0132
359.2529 10652.115
407.1581 1652.9729
406.2125 4706.6816
477.2532 1279.1592
471.2771 891.7644
609.3452 801.5894
488.2981 891.9592
246.1613 1842.287
243.1395 667.0806
229.8282 2834.5115
229.1337 6378.452
215.1422 701.9915
185.1312 1006.9841
175.7291 2234.9644
175.1222 4872.7314
158.671 583.9747
158.0941 1229.4365
136.6073 869.6008
136.0732 1836.2748
112.0811 603.5184
86.0875 1300.4297
1306.0847 2125.701

653.34 88340.7 2.0 
1287.7131 2871.3467
1290.0275 1143.7286
1303.6973 586.071
1305.7278 38307.21
1306.707 1829.612
1308.072 15806.12
1309.7513 1560.064
1312.0586 667.5946
1048.254 2275.3123
1055.6002 34102.13
1057.0953 5766.844
1058.6108 699.098
1151.6611 706.0656
1159.6465 3319.5789
1168.6932 11564.223
1170.2695 1596.0043
1046.5531 10985.529
1045.5553 523.7101
1038.5842 1321.8291
1037.5834 638.2703
1029.538 830.8243
1028.5487 882.9679
1022.5713 507.7286
1018.56 2250.875
1001.5425 717.6707
957.9557 2118.233
956.5328 11816.306
939.514 836.2595
935.4431 1809.2721
934.8707 2232.0369
933.4706 15848.678
917.4534 755.5117
915.4505 2483.288
916.4462 1021.0089
905.4726 1824.1001
909.4917 2378.6313
888.4429 1630.2056
892.4745 1106.6758
844.4706 729.2836
864.4697 550.3716
841.5033 6448.353
842.8336 1249.9305
823.4888 2295.3596
824.4896 504.3172
820.7391 1805.5592
821.2902 904.3367
810.419 875.5103
819.4197 9939.521
797.7031 838.2665
796.4064 4136.2144
806.4257 670.9836
801.4143 1077.2861
779.3858 1332.7937
778.4055 612.0513
793.3958 712.3763
791.4297 951.2888
713.6795 3179.3713
712.4564 13698.902
768.4106 734.5759
751.3798 945.0067
697.3384 3066.272
696.622 580.8571
708.3862 1914.231
698.5416 726.3868
691.3627 2655.8447
692.5574 562.8768
694.4277 533.8162
695.4258 2383.3167
682.3575 476.9987
683.3231 1721.546
684.5074 486.8966
690.3727 629.3365
677.4073 905.4406
678.3934 444.347
679.3567 409.7802
680.3087 1009.4642
665.379 609.1569
666.3107 834.3237
667.3766 767.7885
669.3521 493.1244
457.244 834.2152
454.2535 2696.558
453.2588 7386.2974
452.2094 1504.5709
451.2128 1464.8931
448.2448 346.2828
447.2549 625.2629
442.2067 441.9583
488.3524 925.1293
487.3398 3469.8389
481.2253 748.3124
471.2921 516.5393
470.2943 916.9935
469.2311 1195.4823
466.2523 2187.1094
465.2636 7244.133
522.3411 430.8024
532.2796 392.7745
519.277 435.7683
521.3209 1058.4043
501.2921 372.8733
502.7501 534.3572
495.2402 973.9739
496.2536 386.5414
549.3159 1333.0867
550.3192 447.1896
539.3632 368.9188
548.2907 858.4264
537.3004 370.3204
538.3443 1006.7916
535.2968 364.0611
536.3023 485.138
566.3273 4611.6084
565.299 686.4884
569.2839 1335.4094
567.3616 1000.0408
552.3177 559.4546
551.2942 450.6392
564.3011 1991.973
554.3097 640.7211
583.3376 385.323
582.324 1676.2086
585.2913 419.2608
584.2648 1152.7504
576.2971 2303.8354
571.3089 417.9561
580.3256 519.1826
577.3204 600.8108
598.3715 817.4786
615.4013 879.2509
621.3508 501.814
626.3779 450.7179
590.3271 533.7589
594.3071 20437.305
595.3315 2389.2349
597.3985 591.0893
652.3508 823.1569
660.373 484.6223
662.3365 832.2009
663.3412 460.2905
632.3521 602.7302
638.3016 1050.4624
648.3287 475.5919
649.3646 419.9465
206.7908 524.5541
206.1336 1232.1906
200.7964 316.0779
200.1441 812.0405
223.1603 22922.621
215.1105 812.8198
213.1644 553.4507
209.0942 466.5114
228.1375 1439.7201
226.8127 2452.8633
226.1226 5567.506
223.8464 9900.832
243.1289 1473.2528
242.1921 623.9938
234.1303 845.9294
228.8322 612.7372
245.8037 312.5481
251.157 28911.945
243.8477 650.3457
245.0847 715.8265
260.9456 1654.5988
295.1513 878.0285
251.8851 11841.152
260.2042 4105.9863
312.9888 601.2375
314.1997 418.8321
304.221 556.8255
312.1787 1678.9944
328.2005 1146.602
329.0301 412.0776
323.151 2357.0571
323.9797 1038.0714
333.0598 3534.9883
332.2208 9658.874
338.0114 556.8722
337.1637 1035.1123
340.1736 9714.571
339.1829 602.3686
342.1505 851.8823
341.0235 3461.0244
350.2312 5915.896
344.1584 872.1694
355.1804 696.9977
351.0947 2104.6716
357.2075 1253.8019
356.206 712.8634
373.2963 1992.9105
358.0803 524.9167
374.1895 725.4696
382.146 534.0775
384.2021 562.574
406.1834 718.0726
408.2332 743.688
410.2098 560.187
423.2139 823.3813
424.1966 523.9792
425.2678 2443.1116
426.2433 858.7906
434.1865 557.6354
435.2369 400.7627
436.2321 1184.134
437.2201 531.691
439.2409 358.4323
441.2204 460.7458
84.0715 745.6024
86.0874 4119.0957
87.0463 865.6437
101.0643 296.0786
70.0553 978.5949
185.1721 548.7859
178.7503 994.0836
199.1854 476.1338
198.1252 460.5229
147.6683 1220.4802
147.1123 2706.7966
178.1387 2225.1592
166.0653 370.5257
130.6048 599.3807
130.0832 1306.1469
138.6032 806.1402
138.0646 1799.7532
115.0811 666.0472
110.0649 10445.954
129.0993 1221.5333
115.5725 356.3247

710.4048 39044.2 2.0 
764.4471 126.4335
769.4658 208.6458
751.3722 85.4894
752.4305 108.6893
782.7449 161.2575
791.4144 163.9313
779.3884 152.1272
781.4714 376.8749
797.6958 106.3124
801.3984 158.5455
793.3992 92.1083
796.4022 348.9406
818.4226 86.0859
819.425 1257.55
808.4163 207.2345
810.4533 142.6728
691.3712 314.7209
690.4002 97.7301
684.4707 123.8642
683.3293 88.3772
697.3225 270.3018
695.3897 128.3102
694.3505 89.6371
692.5676 128.8746
709.5665 134.9423
708.3789 248.0301
707.3524 90.7251
698.5156 106.4583
714.6566 103.5126
712.454 791.2408
711.6146 160.9205
710.1118 100.7272
594.3049 2712.1267
595.3615 479.6365
596.4041 118.9921
598.3636 86.7781
601.3878 184.5903
606.3011 126.4548
638.306 127.1565
650.3685 83.3017
651.3405 101.2511
655.3588 98.8422
662.351 147.603
663.3966 85.0921
666.3192 140.1666
667.3752 120.4738
673.3665 97.7177
680.3303 90.3578
557.384 91.3217
556.3534 208.5297
566.3252 580.717
564.2886 161.0199
568.3395 77.3142
567.3702 236.3686
576.2941 328.5217
569.2618 106.0016
579.3486 76.412
578.2917 79.453
583.3552 76.9952
582.3029 144.6145
585.417 76.8127
584.3047 132.8635
593.2789 80.4198
590.3157 94.165
510.2679 98.2756
521.3221 147.0237
495.245 136.8278
496.2595 73.7575
487.3436 282.3802
488.337 123.6485
481.227 151.9051
482.2379 90.1355
548.2971 125.2797
549.3184 205.8935
539.325 114.9338
544.3619 104.4568
533.3306 97.2163
538.3538 121.3975
524.8208 129.993
531.2384 84.6944
453.2539 661.0855
452.2351 141.3831
451.226 146.8958
448.2379 80.3654
447.2516 94.8422
443.2854 123.2256
442.3133 307.3705
441.2217 76.6093
478.2723 80.3066
477.2534 107.9522
470.2257 135.1737
467.2426 338.6449
466.2573 347.9611
465.2634 1031.42
457.2384 102.4938
454.2418 329.114
406.1974 78.6672
407.2275 67.6359
408.2109 101.1705
410.2075 79.6577
374.2518 997.4486
375.143 424.9027
382.1541 89.9754
384.2151 99.4144
434.2181 70.1691
435.2309 95.5083
436.2227 165.0343
437.2213 108.5839
424.2258 74.5464
425.2747 209.1197
426.2472 142.0588
430.2936 100.5873
339.193 102.5735
337.1585 71.3554
341.0198 361.0506
340.1723 879.7141
330.0565 308.8644
329.2282 766.725
333.0568 329.4943
332.2206 916.4563
354.6996 120.9496
352.1721 129.7001
357.2012 130.578
356.2198 94.2254
344.1478 86.2778
342.1497 77.6213
351.0917 231.4619
350.2322 612.2034
312.1865 132.8752
295.1549 118.2793
294.1706 68.7207
284.2058 80.4095
328.1881 110.4673
323.9811 88.8564
323.1504 290.274
317.2275 159.1207
251.1556 2415.8115
245.0812 86.0684
243.8505 90.0583
243.1327 140.8799
261.9036 876.9402
261.1636 1819.9633
255.1849 70.6573
251.8834 1204.2076
226.12 502.5066
226.8118 262.5477
223.1594 1604.6456
223.8434 731.9892
235.1582 68.5451
240.129 87.7331
228.1364 116.2565
234.1335 83.5354
200.7926 65.607
204.1361 133.4346
198.1197 67.6781
200.1445 91.7826
216.1374 307.3865
216.8122 147.5236
204.7929 67.0937
206.1269 95.4846
138.0658 124.3225
130.607 76.6101
141.1005 111.7442
138.6032 69.6414
142.6315 84.8294
142.0853 153.267
178.7501 71.843
178.1391 142.1714
84.0721 117.3458
70.0535 96.3456
87.0479 111.8147
86.0867 422.8462
115.0818 64.2736
110.0643 618.2906
130.0865 138.3222
129.0979 68.934
1377.1483 779.434
1377.7413 147.5183
1401.7432 201.9272
1402.735 133.3323
1355.6604 120.6585
1357.6782 163.6983
1360.0605 141.7235
1374.7521 1766.6117
1159.6484 1584.1868
1161.1967 253.7619
1169.6517 517.2356
1237.716 166.1901
1126.1516 154.2254
1131.6459 154.4265
1141.6113 114.1248
1152.6078 142.2249
1423.2166 174.6322
1422.2214 546.1417
1417.7788 134.7717
1405.1691 161.029
1421.7778 217.1775
1419.7706 1617.6066
934.736 656.8528
935.658 193.8439
918.4785 94.0943
933.4709 2010.0973
915.4373 316.5481
916.4482 220.4357
905.4754 263.1173
909.4908 229.1196
892.4769 150.171
898.5077 115.8825
836.4395 101.3648
888.4387 248.3825
826.496 619.8607
827.8149 153.6415
820.7396 331.9485
821.3183 105.4681
1124.6178 597.8996
1107.6161 156.832
1070.5927 248.1905
1048.0487 366.3766
1046.5535 2141.5754
1031.5481 99.7298
1029.5297 224.4936
1028.538 157.8924
1025.5339 285.5845
1018.5658 419.8085
1001.5182 100.6794
955.5577 103.4546
947.4728 110.3023
945.451 104.8047
937.5502 115.6046
936.4457 110.8806

464.2651 60050.0 2.0 
243.854 104.4903
246.1624 445.879
246.8801 175.4957
249.1656 3851.2559
233.1505 39.8865
235.1225 69.448
239.1447 44.097
243.1435 235.3288
257.1808 71.4583
260.1308 40.3569
265.1261 1351.5973
265.8716 571.9236
249.8895 1775.5486
251.1548 877.9052
251.8806 403.0012
256.1484 48.1785
207.1176 36.0056
204.7997 111.2252
211.7892 43.5864
211.1279 75.8397
197.7728 48.6281
197.1336 92.6416
204.1399 216.2501
202.0831 56.3959
225.12 82.472
223.8441 485.1698
229.8264 566.1669
229.1326 1240.8582
215.1431 418.6742
213.1695 55.6468
223.1604 1104.9393
215.8172 205.4989
337.2044 79.748
341.2374 37.168
332.2184 320.5891
333.0557 144.4142
325.0383 56.3971
328.1929 46.0271
321.1779 68.0558
324.2105 93.9982
352.1873 55.4931
359.2534 1752.8158
350.2264 119.6777
351.0922 72.9965
348.2022 42.3268
349.2404 41.2136
342.2223 606.4525
343.0715 266.3917
280.1438 46.0455
277.9268 411.4802
277.1623 928.7773
274.2218 49.1715
273.1477 104.79
272.1986 186.1131
271.1325 1325.2577
268.1506 55.7473
315.0061 62.4851
314.1882 123.4395
304.2272 49.0711
296.9594 42.5181
296.1715 93.7928
293.9069 1288.937
293.1209 2824.6487
287.157 48.5038
138.0619 110.5719
138.601 59.7492
136.0728 4922.715
136.6077 2720.6162
157.1332 121.3054
158.0934 318.6078
147.0436 82.5879
147.5974 44.118
175.7282 482.2033
178.1391 101.1598
158.6705 170.5587
175.1225 1012.0646
185.7562 61.1388
186.7546 52.9222
178.7445 53.9687
185.1319 154.6683
84.0701 58.9614
72.0719 38.6997
70.0564 117.451
102.0479 65.0825
91.0465 106.5172
87.0884 35.7564
86.088 1245.5564
114.0594 159.0802
112.5614 79.5409
112.0796 136.9122
110.0659 570.5841
130.0903 53.7364
119.0438 222.5624
116.0659 118.5193
115.0817 97.1701
616.3191 85.4539
617.31 99.543
609.3602 55.0904
615.338 53.3353
588.8187 59.6594
591.3293 44.8844
585.2202 59.3343
586.8088 67.0084
554.8425 46.7017
556.8617 54.8885
551.2328 62.4063
553.3043 45.0853
545.3687 51.8147
549.2686 61.1872
532.7265 43.8548
544.3263 58.6315
717.4911 62.0761
685.1332 46.1402
683.4232 50.8704
675.077 62.9103
673.3964 49.1956
665.0988 44.0513
663.4245 45.8383
661.3453 83.4605
653.3792 78.0774
652.5221 1750.8142
651.366 5797.5166
635.4949 127.4152
634.3423 305.4347
633.3664 157.3349
629.3771 47.2054
618.4276 51.7035
856.72 59.0453
929.5052 57.5859
931.4891 56.7777
765.713 395.7114
767.4853 65.3547
783.3908 67.0263
813.2811 49.2728
719.483 76.1426
721.4598 52.0866
747.4502 106.5803
764.4521 1616.5842
394.153 38.744
406.2101 963.1883
389.1204 66.3678
393.1283 39.489
411.063 106.8953
416.2203 42.1987
407.1445 329.5135
410.1876 48.506
366.1946 48.6957
369.2365 47.1124
360.1228 729.8285
365.1916 59.9898
379.1315 53.8668
388.1972 91.9688
370.1633 46.7991
378.214 80.2636
447.2419 82.4759
446.6757 54.4339
445.3013 41.8256
437.2558 99.501
457.26 39.5672
455.2962 53.2046
453.2646 110.0122
450.2124 62.3207
429.8354 38.5866
428.8657 72.396
428.2521 54.1868
417.2041 40.7361
436.2846 274.3131
433.181 59.3242
432.2343 47.9807
430.902 54.6044
470.2858 397.6808
471.2737 317.6335
472.2776 71.1605
477.2456 134.1855
478.2487 72.5385
485.2875 121.9018
486.2935 43.4493
488.296 1920.379
458.649 49.2012
459.2435 60.8791
460.6418 41.7634
463.2672 49.0062
464.2734 44.1692
465.2592 277.4531
466.2485 91.1067
467.239 45.0135
502.7576 47.1446
500.7732 66.348
507.2302 45.4313
505.2158 54.3697
529.2327 49.3043
519.3017 61.6745
531.2339 62.8697
530.7395 62.1063
491.3127 111.7888
489.3074 714.0204
493.3152 47.9311
492.7448 47.5838
497.3263 115.1998
494.7383 39.7712
498.7591 95.3643
498.0694 108.3215

654.5602 32899.9 2.0 
1287.7131 2871.3467
1290.0275 1143.7286
1303.6973 586.071
1305.7278 38307.21
1306.707 1829.612
1308.072 15806.12
1309.7513 1560.064
1312.0586 667.5946
1048.254 2275.3123
1055.6002 34102.13
1057.0953 5766.844
1058.6108 699.098
1151.6611 706.0656
1159.6465 3319.5789
1168.6932 11564.223
1170.2695 1596.0043
1046.5531 10985.529
1045.5553 523.7101
1038.5842 1321.8291
1037.5834 638.2703
1029.538 830.8243
1028.5487 882.9679
1022.5713 507.7286
1018.56 2250.875
1001.5425 717.6707
957.9557 2118.233
956.5328 11816.306
939.514 836.2595
935.4431 1809.2721
934.8707 2232.0369
933.4706 15848.678
917.4534 755.5117
915.4505 2483.288
916.4462 1021.0089
905.4726 1824.1001
909.4917 2378.6313
888.4429 1630.2056
892.4745 1106.6758
844.4706 729.2836
864.4697 550.3716
841.5033 6448.353
842.8336 1249.9305
823.4888 2295.3596
824.4896 504.3172
820.7391 1805.5592
821.2902 904.3367
810.419 875.5103
819.4197 9939.521
797.7031 838.2665
796.4064 4136.2144
806.4257 670.9836
801.4143 1077.2861
779.3858 1332.7937
778.4055 612.0513
793.3958 712.3763
791.4297 951.2888
713.6795 3179.3713
712.4564 13698.902
768.4106 734.5759
751.3798 945.0067
697.3384 3066.272
696.622 580.8571
708.3862 1914.231
698.5416 726.3868
691.3627 2655.8447
692.5574 562.8768
694.4277 533.8162
695.4258 2383.3167
682.3575 476.9987
683.3231 1721.546
684.5074 486.8966
690.3727 629.3365
677.4073 905.4406
678.3934 444.347
679.3567 409.7802
680.3087 1009.4642
665.379 609.1569
666.3107 834.3237
667.3766 767.7885
669.3521 493.1244
457.244 834.2152
454.2535 2696.558
453.2588 7386.2974
452.2094 1504.5709
451.2128 1464.8931
448.2448 346.2828
447.2549 625.2629
442.2067 441.9583
488.3524 925.1293
487.3398 3469.8389
481.2253 748.3124
471.2921 516.5393
470.2943 916.9935
469.2311 1195.4823
466.2523 2187.1094
465.2636 7244.133
522.3411 430.8024
532.2796 392.7745
519.277 435.7683
521.3209 1058.4043
501.2921 372.8733
502.7501 534.3572
495.2402 973.9739
496.2536 386.5414
549.3159 1333.0867
550.3192 447.1896
539.3632 368.9188
548.2907 858.4264
537.3004 370.3204
538.3443 1006.7916
535.2968 364.0611
536.3023 485.138
566.3273 4611.6084
565.299 686.4884
569.2839 1335.4094
567.3616 1000.0408
552.3177 559.4546
551.2942 450.6392
564.3011 1991.973
554.3097 640.7211
583.3376 385.323
582.324 1676.2086
585.2913 419.2608
584.2648 1152.7504
576.2971 2303.8354
571.3089 417.9561
580.3256 519.1826
577.3204 600.8108
598.3715 817.4786
615.4013 879.2509
621.3508 501.814
626.3779 450.7179
590.3271 533.7589
594.3071 20437.305
595.3315 2389.2349
597.3985 591.0893
652.3508 823.1569
660.373 484.6223
662.3365 832.2009
663.3412 460.2905
632.3521 602.7302
638.3016 1050.4624
648.3287 475.5919
649.3646 419.9465
206.7908 524.5541
206.1336 1232.1906
200.7964 316.0779
200.1441 812.0405
223.1603 22922.621
215.1105 812.8198
213.1644 553.4507
209.0942 466.5114
228.1375 1439.7201
226.8127 2452.8633
226.1226 5567.506
223.8464 9900.832
243.1289 1473.2528
242.1921 623.9938
234.1303 845.9294
228.8322 612.7372
245.8037 312.5481
251.157 28911.945
243.8477 650.3457
245.0847 715.8265
260.9456 1654.5988
295.1513 878.0285
251.8851 11841.152
260.2042 4105.9863
312.9888 601.2375
314.1997 418.8321
304.221 556.8255
312.1787 1678.9944
328.2005 1146.602
329.0301 412.0776
323.151 2357.0571
323.9797 1038.0714
333.0598 3534.9883
332.2208 9658.874
338.0114 556.8722
337.1637 1035.1123
340.1736 9714.571
339.1829 602.3686
342.1505 851.8823
341.0235 3461.0244
350.2312 5915.896
344.1584 872.1694
355.1804 696.9977
351.0947 2104.6716
357.2075 1253.8019
356.206 712.8634
373.2963 1992.9105
358.0803 524.9167
374.1895 725.4696
382.146 534.0775
384.2021 562.574
406.1834 718.0726
408.2332 743.688
410.2098 560.187
423.2139 823.3813
424.1966 523.9792
425.2678 2443.1116
426.2433 858.7906
434.1865 557.6354
435.2369 400.7627
436.2321 1184.134
437.2201 531.691
439.2409 358.4323
441.2204 460.7458
84.0715 745.6024
86.0874 4119.0957
87.0463 865.6437
101.0643 296.0786
70.0553 978.5949
185.1721 548.7859
178.7503 994.0836
199.1854 476.1338
198.1252 460.5229
147.6683 1220.4802
147.1123 2706.7966
178.1387 2225.1592
166.0653 370.5257
130.6048 599.3807
130.0832 1306.1469
138.6032 806.1402
138.0646 1799.7532
115.0811 666.0472
110.0649 10445.954
129.0993 1221.5333
115.5725 356.3247

492.7815 72823.0 2.0 
661.3527 224.8093
655.5497 166.6695
654.3837 334.4596
653.5377 269.8883
747.4353 398.4466
746.4417 237.2767
729.4197 186.1136
663.3676 236.028
774.443 345.6747
767.477 272.3889
765.7195 3426.4998
764.4543 12824.515
777.7424 486.295
776.4578 1661.7815
98.089 704.791
102.0487 151.4578
70.0555 368.5316
86.0875 2025.5015
233.1713 2447.049
233.8706 1132.6514
229.134 4638.5127
229.8275 2227.6763
246.1625 1945.5131
246.8808 940.954
243.1392 863.8279
243.8557 407.3513
211.1211 277.3065
211.7875 154.0685
204.1386 489.3995
204.7927 246.0508
225.1251 243.246
226.1232 144.0866
215.1425 1385.386
215.8152 723.3282
277.9259 1337.966
277.1626 3059.48
276.0927 179.5177
275.1583 170.9879
293.9077 4421.572
293.1227 10689.31
289.9432 578.6663
289.1644 1309.5416
261.9096 2149.2354
261.1682 5307.6333
249.8885 1279.484
249.1658 2992.6682
271.1485 548.5738
268.1737 215.0845
265.8717 2074.112
265.1255 4542.079
135.0643 255.5128
136.0736 3094.531
136.6086 1650.9629
143.1172 495.8385
143.6662 236.3706
147.044 263.5921
148.0759 5686.418
148.6335 2812.5796
112.081 508.5504
112.5653 261.3646
114.0608 446.2923
115.0809 298.976
116.0674 316.3199
116.5586 151.6963
119.0458 152.8169
130.0943 149.3199
186.753 214.5544
186.1283 367.7136
193.7383 11861.332
193.1013 26309.307
197.133 316.4385
194.7459 186.9604
202.09 223.0031
197.7809 151.2226
150.6541 241.6341
150.0942 502.1321
158.0945 1093.789
157.1279 311.5526
175.124 3604.9307
158.6695 478.0443
185.133 631.8797
175.7299 1674.3582
491.3034 264.32
492.286 557.0999
488.3011 6314.306
489.3109 2026.0265
478.2501 282.9909
485.2913 220.4849
474.2712 161.2976
477.2551 631.2251
471.2787 1061.7155
472.2765 356.8738
454.2459 176.0802
470.2908 1158.8159
449.2526 226.2111
453.2611 308.2364
432.2296 150.3359
433.1961 167.4099
652.5242 9207.34
651.3668 29891.117
635.4842 491.6016
634.338 1393.7489
633.3616 542.2067
617.3251 308.2792
616.3318 391.3956
615.3451 255.4491
612.9688 282.6414
611.3801 189.6024
609.3118 390.2949
586.8105 159.6636
544.324 268.3528
519.3002 281.9568
505.2613 162.3454
498.2857 231.6085
325.2021 160.9036
334.19 930.0227
335.0304 362.5018
342.2251 2688.6199
315.0033 196.1154
317.2227 207.6382
321.1632 182.0698
324.2098 292.9868
306.1925 13408.362
306.9951 5496.8643
307.9985 196.6709
314.1825 437.3154
295.1402 243.9359
296.1664 462.8059
296.9566 179.6444
299.2192 171.243
406.2134 4776.4604
389.1156 160.049
418.2149 321.2688
407.1547 1756.7468
386.4722 353.8909
385.1833 410.3758
388.2037 328.346
387.2046 232.5195
364.1646 152.7079
361.1196 133.1712
378.2164 317.7534
369.2361 161.719
351.1978 193.1361
343.0738 1213.7297
360.1248 2483.6692
359.2537 6329.3745

848.999 133241.0 2.0 
226.8132 8739.679
228.1368 834.219
229.1196 444.9407
229.8181 192.2479
240.1776 1155.7823
240.8886 500.3203
243.1483 308.3647
244.1491 209.9027
245.1289 879.0477
245.8504 396.8011
250.1617 720.1372
250.8867 270.5882
257.2044 6579.4478
257.9417 2683.061
262.1584 1377.082
262.9006 559.9508
186.7538 10293.809
186.1281 23209.29
197.1251 295.0095
195.1502 198.6744
198.7752 997.063
198.1283 2138.212
200.7895 358.6061
200.1425 745.1008
210.1289 235.884
209.105 198.9434
212.178 850.8095
211.1454 1159.779
222.1643 595.0522
212.8469 420.2534
226.1231 20876.043
222.8485 258.3145
112.0807 251.4849
115.0816 1171.413
84.0718 4153.128
101.0639 439.0701
141.6447 3136.5974
158.1268 339.6927
115.5722 584.6725
141.1011 6636.012
175.1217 1015.3627
175.7278 461.2917
169.1051 416.8424
169.705 177.9531
183.154 1689.4742
183.7755 805.7946
181.1344 419.0968
181.7541 194.3297
72.0715 205.7469
70.0546 1711.4305
387.2001 348.524
393.2543 279.3048
394.2261 2001.972
395.2137 798.913
381.2043 756.5876
382.1257 339.5264
383.2733 936.5192
384.239 646.9632
408.2715 576.8938
409.2213 386.2457
411.2745 1839.4474
412.2324 3490.214
396.2207 678.6219
397.1984 315.6741
398.2213 502.1554
399.2025 383.8537
363.1935 290.8762
362.1093 1765.1138
369.1989 524.0865
367.2217 446.7038
352.1769 334.501
351.1818 312.9402
361.2315 4841.045
354.2401 209.5849
378.1869 366.8705
377.2023 397.9647
380.076 557.4691
379.1751 1348.2881
371.2373 426.427
370.0906 230.8759
373.2487 236.6391
372.49 391.3422
325.1985 13135.777
326.0266 4613.57
315.1801 415.6932
324.1987 190.7914
312.203 1659.402
313.0163 684.0277
308.1748 731.6793
308.9795 281.1295
344.1993 568.0174
345.0569 220.1064
342.2126 660.2088
343.2023 443.0513
337.1855 255.9732
339.2484 339.0623
327.03 189.7237
328.1987 354.8568
284.1971 206.1589
282.1539 458.8863
281.0921 817.9377
280.1686 735.6579
270.1587 325.6405
268.9274 1715.7649
268.1736 4231.9507
267.1902 4960.874
307.1847 501.9943
300.1588 194.9327
297.9877 543.0447
297.1918 1414.5175
294.981 471.4274
294.1898 1207.8677
285.9791 3130.347
285.2021 7757.006
535.3389 812.7726
523.3279 349.5502
537.3342 361.0803
536.3602 376.1428
541.3561 850.7119
540.3232 2546.1685
555.3349 241.9744
553.3261 260.0034
501.297 238.7958
500.2891 631.7754
511.3217 396.9868
510.3183 544.1429
513.2913 2718.7488
512.326 970.3659
522.3075 736.7123
514.3118 749.8732
486.2874 290.411
490.2807 3366.0005
491.2897 897.6972
493.3008 218.3296
494.3149 555.2457
495.2788 3178.3127
496.2897 1412.308
498.2879 267.5302
473.2641 516.0126
477.2641 2140.5444
478.2573 1644.9053
479.2533 306.4227
480.2622 211.7936
482.2966 1552.5359
483.303 606.7703
485.2935 605.6344
466.2816 218.3585
465.264 440.9341
464.2679 663.7139
460.2417 391.4825
472.2754 481.508
469.2679 370.9842
468.2677 663.1528
467.2794 379.9629
451.2256 225.9315
448.2519 281.3802
444.2385 301.0234
443.2595 230.9601
456.2524 253.1984
455.2536 220.2666
453.2318 231.8069
452.4088 713.5281
429.2673 305.5926
436.2709 348.0688
426.2292 305.5475
427.2245 258.6673
441.2693 544.8505
442.2542 231.2254
437.2561 210.3591
438.2466 324.3699
415.1957 216.0177
416.2208 264.9511
413.2154 935.5369
414.2139 505.502
424.2643 928.374
425.2434 375.0342
420.2373 244.3779
423.2314 299.85
840.4968 549.1396
827.4809 448.3571
858.5106 356.3391
856.5226 766.2264
809.466 693.095
806.4693 719.0385
824.4807 988.1705
813.4697 283.1382
797.4756 636.2181
796.4758 769.1552
804.7795 404.7686
803.4901 2131.665
785.4727 366.9291
779.4551 360.9645
791.4569 515.2282
788.4545 447.623
740.4365 453.472
744.4285 329.5851
762.4418 318.0742
769.4739 311.7833
711.3963 870.1237
723.4255 340.6583
726.4149 611.5508
728.4106 578.9678
699.3837 290.1617
702.4355 2351.2615
703.647 511.4717
705.4261 273.1489
685.4015 303.2905
692.3866 717.7872
693.3751 780.7487
696.4119 415.9563
684.4092 247.8846
680.4132 394.2449
676.3641 230.586
675.3727 369.8014
667.3766 260.7372
651.0344 317.4514
641.3689 563.9091
639.393 1619.3888
636.3878 281.008
627.3553 294.5117
623.3632 375.1502
622.3857 238.2151
621.3782 380.4546
612.3767 275.3744
611.3901 407.7659
610.3685 305.9502
599.3649 823.2792
609.3882 730.5057
595.3752 312.3904
597.3301 377.2737
592.3471 388.5667
594.3414 347.4234
589.3521 2808.8489
590.3815 402.3886
581.3613 1497.5726
582.3934 405.8672
572.3295 479.8041
579.3064 390.181
566.348 274.9376
571.3641 282.5473
563.3453 824.9811
564.3432 422.0038
895.5657 427.2369
884.8981 507.7216
899.4983 516.8026
897.5326 284.4886
879.5134 313.2591
865.5044 468.2228
883.5194 2044.5325
882.53 1572.6292
939.5402 398.6162
923.5482 1085.9474
958.9811 364.8594
957.5627 2209.42
901.8849 7574.885
900.5405 35946.805
905.5254 403.8458
903.537 589.808
1034.5919 406.2094
1044.6077 1910.9673
1052.6019 3385.875
1054.0896 518.3759
983.5726 955.7148
984.5671 411.7979
1001.5923 10770.686
1003.0488 1698.0164
1089.6277 333.1556
1090.1476 6509.6226
1091.6248 446.8067
1108.667 364.4243
1058.6188 341.5578
1070.6155 2079.6895
1072.1254 357.6495
1088.6245 39723.242
1238.7059 485.8831
1197.6825 513.2181
1190.7118 344.9292
1189.2893 4199.8047
1187.698 29925.977
1169.6853 1554.5613
1151.673 1291.4858
1143.674 1412.2134
1300.4397 470.9597
1300.0559 562.0242
1298.7397 3647.115
1297.7411 2589.8042
1280.7441 473.6205
1271.7317 438.4599
1256.7203 429.7562
1254.7017 456.3865
1352.7716 521.9866
1368.7987 9096.528
1336.8032 424.1
1350.7966 787.4839
1324.7694 407.5536
1326.752 417.7355
1315.7626 7328.775
1318.4891 463.4273
1395.7935 4808.4224
1398.3049 1428.3486
1382.8152 1103.4935
1394.812 6853.3315
1377.7838 1739.1221
1380.1732 490.9899
1371.7856 504.8119
1376.7783 1508.2476
1406.9689 566.4459
1405.7163 435.7191
1409.9347 520.9869
1407.4735 404.8719
1411.4612 1233.3705
1411.1765 817.7599
1413.8145 5683.406
1412.8079 141736.75
1415.449 13046.049
1414.7866 3156.6777
1467.8677 502.832
1416.7844 760.79
1511.8977 9049.654
1493.8893 449.1884
1521.9053 711.0029
1514.3893 708.8056
1678.9485 442.4841
1695.9204 662.4047
1696.9733 24290.729
1699.7242 7406.008
1700.6919 720.2134

499.6278 82964.8 3.0 
1146.686 3893.5396
1496.834 45443.785
1498.8774 1130.1982
1499.8972 21026.707
1500.9119 1991.8552
1503.3616 1184.7571
981.5386 741.2892
997.5063 4551.5474
998.8982 6083.6123
999.5878 5040.6675
1000.9343 3953.4517
1001.6161 2054.1724
1002.5771 2711.428
1003.6663 2883.2507
351.1917 3787.516
334.1764 477.5742
370.6796 1180.7291
352.3999 1819.7776
271.184 517.2193
175.1241 540.288
289.1505 1222.3427
288.2142 861.738
136.0738 526.4941
72.0703 646.6926
578.8585 2344.2544
587.4073 12125.058
550.8245 1143.4464
577.3015 5411.994
686.4791 6007.945
687.6798 1578.5492
588.4482 1551.8395
589.5075 972.7505
402.2487 1044.2316
406.2044 1267.6185
390.1819 603.0095
401.3045 2601.6675
502.3376 8487.9
549.3018 2104.2834
484.3315 657.9279
501.312 4434.325
910.4747 3826.9028
813.2543 3475.0322
812.7147 1529.3892
811.4064 11718.73
979.5164 1132.6804
921.9672 678.6617
920.5836 3435.631
912.4335 1288.6492
742.1359 2434.4346
740.3673 5168.0737
714.1033 729.8263
712.3714 1357.0
803.486 750.6089
783.4109 1424.8867
758.7794 899.2467
757.5182 3876.3118

571.8655 122413.4 2.0 
412.2276 1109.0494
565.429 328.6293
411.2521 578.1218
564.4285 467.7852
414.2438 2468.079
543.3749 904.292
413.2522 2435.468
542.3498 3781.365
416.1971 585.6768
581.3779 487.9609
415.231 1774.4701
579.3683 442.4823
425.2355 634.0617
574.4048 381.5028
424.253 496.3276
568.3808 565.1638
428.2642 404.1115
597.3801 330.0642
427.2885 949.625
596.394 605.3029
430.2367 526.1488
583.3876 540.9867
429.2605 1188.5493
582.3722 796.044
606.3757 856.9337
439.2671 385.8585
603.5212 430.4547
431.3004 438.4243
442.2578 419.2774
601.414 4893.71
441.2732 402.5732
599.3932 863.16
610.4045 525.6603
443.256 355.8767
611.4193 524.9631
450.2867 339.5457
607.3615 505.4164
451.2626 402.8065
609.3842 1969.3766
452.2687 371.5304
623.4 1042.3784
453.3122 517.8547
624.3735 2726.9468
454.2911 289.6424
613.4224 810.2867
455.3044 1701.4171
614.4091 375.3759
456.2995 577.196
628.4108 366.1562
465.2782 300.767
639.4079 720.5627
467.3101 396.1162
625.3619 1755.2871
468.3003 1184.5378
627.3945 3476.0771
469.2923 1102.0059
643.5416 387.5373
470.2855 646.7645
653.3859 630.8527
472.2815 334.7577
641.421 4377.414
478.2913 493.8936
642.4037 1460.8115
479.2964 472.143
357.2588 1084.7368
481.3129 695.4854
356.2285 830.2191
480.2966 551.3268
354.2441 488.2113
483.306 388.5778
353.2126 379.2004
482.3154 508.391
368.2146 1051.3207
485.3275 1013.1321
367.2443 946.8301
484.329 1715.476
359.1026 559.4808
487.3106 482.8199
358.2272 1298.6376
486.3176 1010.0732
373.2954 4787.41
495.3116 1150.4816
371.1217 371.3378
491.308 300.933
370.1208 930.6686
497.3154 1973.2832
369.2291 2174.3167
496.2988 4811.483
381.2552 308.7503
502.3449 5601.4004
379.2121 646.4818
500.3394 538.1263
377.2088 330.5269
507.3055 631.1843
374.1877 1901.5676
503.36 1756.0941
385.2585 3011.8647
508.3163 780.4892
386.2369 1024.1414
510.3162 813.6344
383.2059 560.3494
511.3276 371.1128
384.2246 303.8865
512.3329 310.4154
395.2116 458.9283
513.3265 1230.2843
396.2412 1488.3656
514.3154 5258.013
387.2123 428.1816
515.3375 1725.6533
394.2167 639.8557
523.3191 472.3839
399.2518 426.9088
524.3333 1119.0446
400.2256 319.1745
525.3195 1902.1887
397.2237 4115.9214
526.3451 1859.8746
398.1519 1538.5586
527.3613 527.1443
409.2628 355.3737
528.3302 1380.2788
410.2633 286.6268
529.3481 473.5552
401.2302 902.5389
530.3687 439.76
402.1761 366.5723
540.3561 499.0795
887.953 4643.279
284.2002 1424.697
886.5865 21703.258
283.1524 1626.3523
884.9104 1483.7897
286.1857 5522.323
883.5501 6581.3374
284.9743 586.848
868.5675 1556.5002
268.9233 402.1271
866.522 1197.2161
268.1732 980.3875
865.5408 1422.8569
279.1566 385.4531
855.5594 1073.7456
273.1694 309.4521
1014.6506 12026.817
301.9583 1050.4393
999.0726 906.2731
301.1623 2336.0205
998.0841 711.1179
312.1629 357.3702
997.6235 5887.4727
311.1719 461.9199
996.6387 4983.144
293.2092 265.6693
995.6597 1371.4058
286.9626 2188.4949
979.6084 1439.1877
297.1831 468.9767
978.6307 842.1165
296.1812 798.7989
1124.7239 1967.3339
324.1906 317.3808
1125.6978 3605.6914
325.2139 480.0289
1108.6945 485.5589
326.2021 315.6173
1110.8256 484.5928
330.173 368.8407
1025.6188 732.4691
314.2051 687.5793
1107.6965 1749.6442
318.2241 277.5509
1016.1125 2167.6282
322.199 519.9102
1024.6417 546.5753
323.1816 506.941
342.2143 5178.5337
343.066 2021.3501
351.2028 628.9455
352.2146 329.9759
1142.7311 13014.555
338.2237 294.3643
1144.8983 5645.522
339.2291 294.9295
1127.8495 1244.4454
340.214 615.9798
1141.6936 608.2291
341.1984 1029.7671
709.4639 574.6702
213.8277 723.2873
707.4342 411.491
213.1595 1657.3682
715.7144 958.2881
212.1201 1193.4944
714.4996 3926.3496
205.7588 812.095
656.4034 384.683
205.1024 1886.9297
655.4375 434.5313
201.1201 333.4284
671.3968 621.42
199.1854 574.1284
659.4254 500.1195
197.1583 510.5215
736.6588 422.2806
230.1187 2035.7317
735.4302 1306.2067
229.125 3156.2412
738.4327 763.3071
227.179 537.0729
737.4456 1321.2155
225.1386 368.9747
722.4739 778.3587
222.8153 987.9764
718.4006 560.2537
222.1302 2365.7983
727.4565 368.9706
215.8176 321.8628
725.4494 531.7186
215.1434 736.3309
753.4414 2287.7961
243.1425 1760.4766
754.6944 662.2731
243.861 766.3986
755.4614 1094.7081
240.8518 2165.3167
770.4647 8732.342
242.1885 1489.336
740.4811 1142.506
239.1577 4121.844
741.4433 423.3957
240.1405 5087.691
742.4698 573.7294
230.8128 888.1844
752.4551 1775.6477
238.1255 521.3441
786.8264 1378.7052
266.1264 737.0249
838.5281 796.6071
266.8803 310.8759
848.516 1002.2664
260.9465 2821.2925
850.5325 562.4996
265.1391 352.9358
771.7391 2003.1075
259.1649 267.1981
772.485 355.0856
260.2054 6749.6177
784.4854 519.8072
257.1687 3415.071
785.5386 5747.326
257.9042 1561.871
72.0711 597.1877
84.0715 9452.511
147.113 4075.6482
146.1263 456.4588
173.0979 991.166
147.6685 1966.3143
185.1351 1049.1129
173.7007 422.9214
195.1165 570.7382
185.7649 441.0336
101.0643 1246.6323
86.0875 5305.5825
112.0722 353.8693
102.0495 728.2982
129.619 5171.613
129.0988 10719.264
141.1022 312.4629
130.6052 1149.3198

674.0085 58210.6 3.0 
573.2834 836.4705
572.3163 753.9024
552.2001 914.8007
525.2473 1190.1498
508.2527 677.8435
507.236 1099.401
463.2248 1241.5668
462.2375 3246.4612
454.2787 744.5692
444.226 824.381
428.1971 691.4686
426.2403 1043.1218
424.1976 916.9388
410.1833 773.8314
408.2332 756.701
405.1227 1427.4445
901.4647 1650.1587
979.4389 914.3164
848.426 1010.2084
866.4134 3595.5742
767.4462 732.185
830.4081 1544.669
752.333 877.1387
766.393 1098.2661
731.3635 1038.1793
737.4048 2768.292
678.3263 944.672
701.3182 1326.5543
620.3271 1025.3888
638.3194 1091.8778
590.3325 2361.4094
591.3224 898.4673
204.1376 779.4744
185.0963 936.6704
213.0909 2106.4932
212.1067 1881.9445
129.0981 10601.366
86.0874 809.7465
147.1133 682.0039
129.6182 5171.7153
84.0717 961.7816
70.0544 784.1697
313.1612 2674.6213
313.9734 1073.2863
391.1965 1666.0812
392.1347 824.516
276.1637 4513.546
276.9267 1976.6715
295.1506 1550.369
295.9362 640.3198
242.1923 3415.6921
242.9075 1550.0522
258.1515 3517.99
258.89 1606.3055
213.7594 990.113
225.165 651.7805
230.1518 1109.9163
240.1415 651.4102
2024.5516 2319.225
2020.9845 5011.113
2023.5798 6211.9673
981.4734 3227.7263
1048.5378 1066.7249
1076.5641 1156.7029
1093.5876 888.6815
1123.5059 1009.3678
1141.5135 7571.541
1143.0691 1318.2268
1254.6011 3947.3887
1291.6002 2859.2576
1305.6837 1058.601
1345.8074 2697.9714
1346.9653 1822.6523
1347.6614 1625.3616
1350.0371 1312.7986
1350.7151 12038.981
1351.7079 3117.532
1355.1096 1083.6398
1353.1011 5830.2036
1469.71 1548.6753
1355.6523 3218.8716
1548.7068 1700.6504
1503.6918 1664.1003
1566.7249 14902.068
1549.7142 1655.112
1681.753 1724.6869
1569.3037 5490.019
1761.7754 1602.1598
1744.8195 1607.468
1781.6505 4300.9375
1778.795 21126.13
2019.9419 8784.109
1782.5908 2600.7385

675.8828 16607.0 2.0 
573.2834 836.4705
572.3163 753.9024
552.2001 914.8007
525.2473 1190.1498
508.2527 677.8435
507.236 1099.401
463.2248 1241.5668
462.2375 3246.4612
454.2787 744.5692
444.226 824.381
428.1971 691.4686
426.2403 1043.1218
424.1976 916.9388
410.1833 773.8314
408.2332 756.701
405.1227 1427.4445
901.4647 1650.1587
979.4389 914.3164
848.426 1010.2084
866.4134 3595.5742
767.4462 732.185
830.4081 1544.669
752.333 877.1387
766.393 1098.2661
731.3635 1038.1793
737.4048 2768.292
678.3263 944.672
701.3182 1326.5543
620.3271 1025.3888
638.3194 1091.8778
590.3325 2361.4094
591.3224 898.4673
204.1376 779.4744
185.0963 936.6704
213.0909 2106.4932
212.1067 1881.9445
129.0981 10601.366
86.0874 809.7465
147.1133 682.0039
129.6182 5171.7153
84.0717 961.7816
70.0544 784.1697
313.1612 2674.6213
313.9734 1073.2863
391.1965 1666.0812
392.1347 824.516
276.1637 4513.546
276.9267 1976.6715
295.1506 1550.369
295.9362 640.3198
242.1923 3415.6921
242.9075 1550.0522
258.1515 3517.99
258.89 1606.3055
213.7594 990.113
225.165 651.7805
230.1518 1109.9163
240.1415 651.4102
2024.5516 2319.225
2020.9845 5011.113
2023.5798 6211.9673
981.4734 3227.7263
1048.5378 1066.7249
1076.5641 1156.7029
1093.5876 888.6815
1123.5059 1009.3678
1141.5135 7571.541
1143.0691 1318.2268
1254.6011 3947.3887
1291.6002 2859.2576
1305.6837 1058.601
1345.8074 2697.9714
1346.9653 1822.6523
1347.6614 1625.3616
1350.0371 1312.7986
1350.7151 12038.981
1351.7079 3117.532
1355.1096 1083.6398
1353.1011 5830.2036
1469.71 1548.6753
1355.6523 3218.8716
1548.7068 1700.6504
1503.6918 1664.1003
1566.7249 14902.068
1549.7142 1655.112
1681.753 1724.6869
1569.3037 5490.019
1761.7754 1602.1598
1744.8195 1607.468
1781.6505 4300.9375
1778.795 21126.13
2019.9419 8784.109
1782.5908 2600.7385

600.3886 98017.9 2.0 
699.6563 547.5574
710.417 425.4865
681.4216 453.2392
698.4443 1896.9469
670.4377 465.0988
680.4232 318.8739
656.3887 383.8984
667.4301 282.6879
738.4381 410.9772
740.4807 596.6278
728.4254 485.3008
737.4409 725.7467
715.7118 555.1995
722.4671 406.4747
712.4662 283.8307
714.4957 1859.9143
625.3497 989.8218
624.3645 972.0415
611.4076 284.4376
609.3855 1011.3384
607.3396 323.005
601.4232 4242.406
599.3765 2611.185
597.3549 382.6528
653.4161 566.3656
643.5117 345.5316
642.3629 976.608
641.4155 273.0023
639.4093 416.5817
636.3951 674.8457
628.5273 503.2679
627.3965 1721.673
887.9548 2806.9358
895.556 605.4185
905.5319 352.6784
912.5768 469.912
850.5261 439.0249
868.5559 762.7738
878.5236 482.4881
886.5859 12054.937
979.6073 512.9743
995.6378 569.4875
996.6336 1449.3289
997.6254 3575.1934
922.5679 498.246
923.5476 378.1378
940.5759 2865.829
941.9818 592.5488
782.4639 667.9191
775.4004 334.9937
786.831 693.7255
785.5355 2993.357
755.452 659.2175
753.4401 320.482
766.6927 294.5205
765.4375 1064.865
827.4835 4811.141
811.7653 274.0486
841.5041 316.1057
828.7999 1009.4233
799.4858 283.8386
792.4503 294.1646
810.4556 699.5892
809.4812 695.6986
1167.8864 347.1154
1181.727 1509.6234
1163.7079 816.2561
1165.7129 504.7585
1199.7473 10682.351
1201.837 606.076
1182.7162 1221.6442
1184.9381 1021.6996
1202.9991 2755.062
1016.112 1606.6068
1014.6492 8513.858
999.0713 647.3527
998.0834 293.6163
1109.7393 333.2632
1107.6982 496.2433
1053.6577 970.5073
1025.6227 497.1837
1137.7009 2557.1235
1125.7028 738.6481
1120.6814 318.7276
1119.6956 383.3937
1154.7295 1053.7941
1147.689 651.8419
1140.8984 321.9781
1139.8512 625.4565
72.0705 322.2786
84.0715 4682.2017
86.0874 2447.0913
96.0725 262.5828
101.0631 195.7202
102.0477 380.0896
113.1023 224.9994
129.0985 1189.7906
130.0833 1046.6162
130.6056 511.7609
141.1007 3911.4802
158.1282 189.8382
147.6682 939.0008
147.1131 2039.0491
141.6448 1943.0298
186.7541 1547.1094
186.1292 3488.2
185.1284 404.4079
173.0962 326.5771
203.1537 462.7572
199.1837 294.7526
197.1671 233.0184
195.1174 280.3125
212.1156 399.97
205.7572 222.0346
205.102 496.3053
203.8029 204.0012
215.1445 365.4062
222.1291 649.7248
213.1577 695.5827
213.8222 319.3936
225.1376 177.2434
226.193 214.9383
222.8138 335.0506
224.1457 241.4112
230.1157 981.7266
230.8118 475.2838
227.1775 249.1112
229.1241 1770.8558
241.1563 394.077
242.1876 688.6438
238.1253 294.0129
240.1371 662.563
281.0359 606.7347
283.1507 734.5137
284.1995 617.8903
284.9764 311.0262
269.1651 478.9091
269.9193 259.2758
279.1561 1129.1056
280.1352 804.8998
260.2045 3553.9075
260.9436 1536.5967
266.1281 296.9984
268.175 373.6378
243.1448 894.4756
243.8606 417.9408
252.1425 632.0389
252.869 282.4957
342.2142 2677.1433
341.1998 385.196
351.2043 243.2055
343.0627 1192.0596
315.0076 1487.5359
314.1938 3488.8909
339.2056 229.7334
325.2009 249.9906
301.1614 1293.6914
297.9623 397.7568
312.1638 215.0297
301.9556 583.4974
286.9604 1005.0487
286.1846 2401.1846
297.1679 855.6218
296.1846 450.4441
382.2505 277.1424
383.2036 340.6184
379.2174 306.8516
380.202 256.5299
373.294 2659.0405
374.1847 1055.9083
370.1111 443.5609
371.2226 246.3845
368.2315 391.8864
369.2256 1068.5209
358.1278 235.2734
367.2477 359.6271
356.229 350.3847
357.2487 499.4834
353.2001 468.2671
354.0697 250.2786
415.2174 1263.1063
414.2413 1451.1925
413.2529 1200.8502
412.2163 312.4576
410.2349 224.917
406.2255 292.5643
401.2061 310.5734
400.2109 232.8967
399.2492 293.5307
398.1649 879.6699
397.2232 2163.3464
396.235 818.0359
395.2229 206.5468
387.2421 245.949
386.1719 682.5473
385.2582 1548.3031
443.2363 251.3365
451.2559 416.574
452.2552 223.5634
453.3005 213.5907
455.2982 856.524
456.2932 412.5998
458.2737 267.6404
467.3094 239.3521
416.1923 457.6892
424.2361 791.7343
425.2183 460.9501
426.2183 213.2662
427.2852 674.3985
428.2574 259.3319
441.2604 425.5663
442.2402 262.978
486.2914 1065.1267
485.3301 468.2225
488.3229 252.9301
487.3002 311.1365
496.2956 2324.0598
495.3106 587.2767
500.3337 276.4233
497.3053 797.7144
469.2725 864.8798
468.2937 747.646
480.2764 232.5217
478.2853 279.9604
482.3152 248.8178
481.3081 262.2274
484.3246 815.4179
483.3026 228.7437
525.3069 454.1516
526.3372 966.5347
515.3311 725.3177
523.3172 230.062
529.3295 341.3071
536.3357 249.1582
527.3624 406.0625
528.3326 608.6224
508.297 323.4207
509.3195 265.687
502.3441 2933.606
503.3625 944.5096
513.3221 669.4279
514.3096 2121.3086
510.3139 458.2251
511.3318 210.9047
579.4548 245.3434
571.3811 541.1993
570.4293 319.5536
565.3431 355.3704
587.3964 255.0395
583.3711 241.0282
582.3618 485.7453
581.361 677.2676
543.2844 320.8364
540.3467 260.1638
538.343 420.6353
537.3258 849.2847
564.3609 339.4672
556.3786 283.5767
554.349 494.3911
553.3328 230.5585

681.8798 131875.5 2.0 
84.0722 995.7497
86.0874 4737.937
70.0541 1238.1777
110.0649 765.975
115.0817 1001.5942
87.0462 1197.4706
101.0628 414.7728
200.1437 1026.0121
200.7937 513.3149
209.094 606.3774
213.1593 515.8989
215.1092 730.7252
226.1219 6871.8354
226.8126 3045.3535
228.1376 1871.3438
228.8326 787.38
234.1272 798.3214
235.1599 2100.9624
235.8635 872.1231
242.192 925.0678
243.123 1662.7369
243.8435 801.0182
245.0835 858.5107
122.0675 2025.6766
115.5731 458.0294
129.0992 1936.1869
122.5726 994.9429
130.6064 829.8571
130.0836 1743.1426
147.6679 1646.8856
147.112 3614.6125
150.6282 1056.2031
150.066 2219.0864
167.6868 9910.917
167.0946 21111.064
195.7335 975.0138
195.0914 2211.8867
199.1876 667.0175
198.1216 546.1729
362.2319 1485.3545
358.0836 598.5076
357.2089 1393.6686
356.2008 795.09
355.1716 522.945
344.159 907.6704
342.1498 729.0099
341.0219 4133.706
340.1737 11955.378
339.1839 678.1019
338.0077 507.9355
337.1617 1091.1738
334.2348 732.8797
328.1994 1068.8531
326.1629 489.8358
323.9769 1282.1792
312.9923 700.1768
323.1472 3442.7534
311.1862 435.4095
312.1784 1957.904
308.1819 31892.412
308.9891 11813.094
295.1505 1247.4991
295.9379 453.6303
291.1552 2530.6519
291.9431 942.2882
280.185 33816.137
280.9545 12939.203
263.1581 4940.0625
263.9045 1918.5597
260.2047 6290.1675
260.9471 2552.1143
477.2617 2679.3682
471.2851 668.4003
487.3384 4511.1577
478.2613 895.0536
458.2305 701.5151
457.2468 942.7901
470.2676 1646.283
469.2361 1407.1561
452.2078 1731.5358
451.2106 1600.7507
454.2545 2769.4973
453.2601 8268.09
436.2316 1267.7285
435.2322 608.0311
441.2173 714.3716
437.2189 422.5839
423.2077 901.3727
425.2655 2937.4487
426.2411 905.3645
434.181 612.7754
406.1877 854.2623
407.2562 10247.106
408.2216 3203.024
409.2132 579.8283
383.2048 1049.3428
384.1917 504.1678
390.2275 2362.3875
391.212 681.7969
363.1115 540.2458
373.2934 2611.8604
375.1889 452.9987
379.2586 801.0915
584.2681 1316.5305
583.3597 598.4432
582.3217 2081.0557
580.3372 488.4574
616.956 565.7409
615.3777 1396.55
606.3079 4961.92
598.3707 1033.2402
565.3117 797.6868
564.2963 2306.9622
560.8881 510.6819
554.3206 916.0653
578.3046 868.9168
569.2852 1100.1082
567.3502 482.269
566.3457 2728.2598
538.3308 1333.8275
539.3601 556.0375
535.2971 455.1977
536.3004 534.966
551.2828 501.7974
553.3474 861.37
549.3132 1546.9857
550.3116 441.3814
504.2821 430.8539
505.2616 611.459
488.3502 1218.5502
496.7621 739.8071
522.2841 13052.279
523.311 3312.0562
519.274 451.7976
521.317 1482.6704
703.3585 654.3581
702.3776 659.8196
713.6769 3314.7405
712.4579 15420.002
748.3849 3128.6602
747.3703 1473.288
751.3928 1181.4506
749.645 611.8295
680.3214 884.1596
678.3826 497.0302
694.438 621.9918
684.3393 1259.5043
696.6242 670.1541
695.4218 3005.951
698.5435 759.3681
697.3391 3311.9565
652.4854 9527.596
654.3638 784.1248
661.3381 658.1636
665.3751 564.2509
666.3104 944.8455
667.3632 852.9136
669.3401 590.0611
677.4127 973.9237
621.3384 534.4987
623.3324 3421.1895
632.3428 666.134
633.3243 1823.6901
634.3122 1242.2994
638.3028 1084.2162
648.3512 539.0839
651.3275 38643.22
1369.1632 866.9462
1366.7897 1028.4362
1363.7378 1935.2657
1362.7466 59164.707
1365.7477 1803.0923
1365.1464 22932.594
1038.5598 1345.2887
1037.5955 693.8428
1030.56 685.9675
1022.5703 638.6995
1058.5787 3152.3022
1057.0942 6331.8057
1056.5958 620.9177
1055.6 38277.53
973.4671 1191.3777
972.471 623.7183
962.493 3305.3018
957.962 1940.2357
992.5153 1051.532
991.9406 2910.291
990.4871 23575.713
974.4689 837.0764
1317.7327 8375.5
1320.0829 3214.96
1216.6678 4084.7634
1299.7046 956.1512
1348.1125 899.3149
1361.6696 1033.1234
1344.7358 1016.7858
1345.729 1642.3381
1103.5759 15352.589
1105.1082 1490.2605
1075.5845 2294.096
1086.5505 777.3437
1170.2615 1979.9272
1171.6781 1090.5819
1151.6667 916.1366
1168.6887 15142.162
806.451 611.191
797.7064 982.2968
823.4886 2659.1052
810.4243 1035.0142
831.4259 1899.4067
824.4955 599.8915
842.8334 1483.7516
841.5016 7799.351
765.4063 2508.2153
761.3802 721.5674
768.4072 940.6384
767.2201 1093.154
779.382 1524.38
778.4103 732.5861
796.4069 5109.2207
793.4025 732.3348
892.4679 1290.2484
909.4927 3047.7983
928.457 718.4489
939.5071 947.302
945.4688 5267.3594
946.4807 590.0066
947.4557 671.8174
956.5305 12122.934
847.4917 741.1539
848.4507 1736.4868
858.4368 1111.5553
864.4653 625.3849
875.4568 586.1186
876.4432 15712.104
877.8038 2402.4321
878.3891 1489.7487

467.2486 40427.3 2.0 
694.3896 82.1086
695.4042 143.1801
692.55 668.6005
693.553 108.2828
703.3551 89.0114
719.3496 1376.6748
701.3647 119.2392
702.327 100.8977
677.3979 89.4375
678.5867 97.3347
675.5186 244.9486
676.3881 512.8275
689.3547 139.0088
691.3542 2395.0754
679.3547 80.5484
680.3584 86.9837
661.3338 147.036
658.3662 118.6837
656.3181 119.3956
650.4283 151.4216
674.3263 573.225
673.342 270.5396
671.3818 141.4039
662.3247 162.5478
644.3223 96.2382
635.4783 88.721
634.3405 171.4509
633.4539 120.3035
649.3674 121.034
648.334 1126.9379
647.3181 81.1713
645.3389 125.7083
808.4396 751.4972
809.7406 237.9441
818.4307 141.3884
832.4387 233.7063
833.7603 109.1438
836.4317 571.0847
837.7592 168.5988
787.414 267.6158
786.42 104.3338
792.414 269.666
788.6922 115.7196
804.44 1363.7484
793.6938 97.1899
806.7319 94.0796
805.7354 365.4056
721.3591 132.538
720.5709 409.8183
741.4931 102.3491
731.376 112.3477
749.3809 124.4853
747.4056 119.0955
775.3948 110.2077
758.4093 212.5324
539.3243 70.9783
544.277 110.371
536.2692 80.5136
537.2972 83.4955
534.3046 166.3285
535.2794 197.7011
532.2706 103.4778
533.2867 543.2646
529.3199 498.8835
530.3583 210.0807
519.2903 82.8656
520.2927 112.0592
517.2729 163.4671
518.2731 79.6898
515.2778 76.8096
516.2587 354.5087
512.2926 90.1904
511.3038 116.9058
502.3305 155.5061
501.3226 315.7657
493.2304 112.1612
492.207 275.8866
488.2602 157.4388
487.2625 225.7756
485.2993 132.0177
484.2521 88.0659
483.2362 78.0243
477.2322 83.0897
475.2117 142.3182
474.2076 329.6818
471.2721 73.7235
469.2701 96.0725
629.3218 78.6319
630.3007 615.3468
631.3013 224.7649
632.3128 168.4776
618.3199 125.726
620.3234 528.2187
621.4508 180.088
628.3455 166.5545
608.3416 93.0272
609.351 79.4768
613.3064 123.954
614.3156 85.022
602.3411 90.3114
603.2888 517.3608
604.3672 199.4154
605.3901 101.234
590.3167 105.0926
589.2723 92.5113
601.3992 86.5485
600.3312 199.2495
579.2827 147.7565
577.2896 75.8281
582.3503 135.0204
580.3035 116.3769
562.3204 154.1406
561.2752 349.8047
564.3079 79.8966
563.2625 144.0197
546.2739 90.9838
545.2506 157.5788
552.3284 80.4508
551.2902 128.207
112.0809 955.631
86.0874 1007.2219
74.0503 407.5112
71.0563 71.9947
120.0757 754.2132
115.5709 490.9752
115.0804 1012.0488
112.5648 494.7419
70.0543 2446.185
161.0442 61.8604
167.0865 199.0822
157.6838 125.9301
159.0835 92.0803
171.6619 72.0343
185.0889 153.0611
167.6808 102.7215
171.0647 129.9923
131.0786 99.9684
131.6029 61.7132
120.5778 366.6164
130.0493 180.5731
152.1094 77.084
157.1133 252.5163
133.0412 422.5699
133.5673 196.6974
324.0062 96.3276
327.183 81.1074
329.1909 87.8013
332.1328 95.3362
336.1609 64.8651
337.1792 62.3875
339.2083 75.2968
354.2202 110.4691
355.2021 180.3992
356.0568 91.7831
360.1078 91.6185
360.9925 70.5284
367.1395 101.4704
368.214 75.8278
369.1772 119.0078
370.1836 68.5409
372.1326 105.1258
371.2506 173.2049
374.1232 118.1406
373.2207 243.1469
377.1393 979.7686
375.1959 99.1387
379.1454 93.0925
378.0314 393.0738
383.17 81.1196
380.1826 65.9073
387.1903 67.1374
386.2145 135.9868
391.2459 169.4554
389.1932 101.2015
395.1506 793.6597
392.1631 89.7075
398.167 107.1234
399.0944 87.6066
396.0821 273.5297
397.1559 106.5541
405.1727 422.6535
406.1103 163.6056
401.2187 87.0795
403.1605 98.7251
419.2475 139.8296
420.1924 143.3892
414.2029 662.1028
415.1636 188.3374
425.2447 90.5932
431.159 105.354
421.1799 121.5948
424.2416 95.7507
443.2691 145.0775
442.2885 279.7485
438.1896 78.5362
432.1581 79.5735
450.1754 102.5867
449.173 219.9526
448.1811 608.1819
447.2018 70.2809
463.227 73.8132
458.2213 84.5529
455.223 74.7147
454.2233 96.2236
467.19 155.7405
466.1945 283.7128
465.2351 73.7519
464.2124 120.4339
197.1206 85.8502
198.1272 73.9687
199.0979 68.9687
207.1147 125.0004
185.7113 89.1254
187.1501 62.4457
189.1061 76.849
195.1179 76.6232
216.1344 334.938
217.1027 556.0568
217.7762 271.0569
223.1259 210.8348
209.1401 98.7788
213.0854 68.8351
214.1339 95.5176
215.1434 546.9791
232.0953 124.1508
230.7954 788.962
235.1062 279.0608
232.7956 60.2353
226.1278 85.8141
223.8132 99.833
230.1005 1664.8705
227.1376 88.1906
251.1561 126.9676
241.8463 286.1782
254.1641 394.2923
251.8791 68.1224
237.1384 327.5611
235.8132 167.5703
241.1339 606.1662
237.8439 179.4922
263.0948 280.3702
263.8432 130.5587
260.1297 110.8531
262.1114 92.8309
258.0987 1763.5531
258.8339 880.2683
254.8985 180.1573
256.1319 62.6931
280.8882 596.5339
282.1165 86.4335
275.127 98.8471
280.1205 1252.6632
272.167 286.4799
272.9214 121.3911
268.1644 90.5147
269.1334 67.8397
307.1532 136.6277
306.1572 368.4585
296.1425 71.1419
291.1022 94.5495
288.9237 233.8523
288.1412 654.0344
286.9543 138.1172
286.1821 300.4781
323.1848 207.8205
316.1394 86.2501
314.973 130.499
314.1538 230.0816
312.02 73.3993
311.2008 131.4165
308.9242 271.8183
308.119 570.7314

657.4157 72467.8 2.0 
72.0699 342.8961
84.0714 626.4411
86.087 1865.8583
102.0489 305.3462
127.0827 683.4589
127.599 316.0557
129.0984 1032.6351
130.0827 729.1545
70.0542 267.188
470.2528 350.1849
469.257 776.706
468.2387 519.9788
467.244 1092.6014
485.3034 397.8096
484.2961 781.4965
472.2449 246.356
471.2418 258.4143
497.3074 450.8027
496.2918 1149.2506
494.2515 272.7208
486.2906 319.8669
511.2744 342.4662
510.2935 388.1445
503.353 781.634
502.3356 2382.53
411.2049 284.0814
413.244 436.1447
400.2424 523.4274
401.2056 275.6179
424.2364 554.3854
425.212 370.8782
414.2298 543.6683
415.2207 396.915
429.2113 807.3265
443.2221 281.4486
427.2739 247.7179
428.2396 2107.5156
455.2941 410.2665
456.282 268.8766
451.2334 340.3504
452.227 295.785
600.3176 2521.223
583.3611 419.3215
609.359 631.0107
601.4018 1899.3276
623.373 376.8965
618.3057 373.5031
625.3497 612.1195
624.3464 437.0114
637.3817 301.7426
627.3903 827.4396
650.3298 370.1485
642.3611 564.3962
653.2885 353.8943
651.3691 476.7651
659.5862 308.7861
658.4108 611.6884
512.2827 294.4079
514.3062 964.8433
515.3245 335.0342
526.322 561.9664
529.2841 990.8723
530.3197 427.5721
537.3131 885.3419
538.3259 344.415
555.3029 688.8631
556.3198 289.6494
565.3022 387.0169
570.4268 617.8746
570.9518 356.979
572.3218 356.8644
580.3181 1251.13
582.3416 1335.4801
260.203 2980.3862
255.1544 393.115
252.8657 259.528
252.1386 527.4772
250.1251 343.4059
244.8875 461.4226
244.1702 988.7466
243.1398 516.4946
284.2049 230.4663
283.1505 247.8189
281.1885 365.0934
272.9336 623.947
272.1775 1384.9987
269.1689 442.8415
267.154 391.358
260.9432 1352.6802
147.6673 812.123
186.1282 309.2762
141.6437 2307.131
147.1127 1746.9272
139.0849 420.6574
141.1001 4425.2793
130.6042 323.6627
136.0742 281.8886
229.8139 372.4734
242.19 500.2142
227.8522 220.7493
229.1207 697.6553
226.1563 229.1877
227.1614 471.0471
213.1564 256.1708
215.1457 260.6374
373.2943 2018.7048
369.2229 423.1396
380.2009 290.3778
374.1863 822.7304
354.1924 746.9647
353.187 417.2385
357.2201 277.477
355.0603 378.2278
397.216 739.7952
396.2097 698.1616
399.157 260.964
398.2057 529.4838
384.1216 392.6773
383.2163 886.8221
386.1623 281.0926
385.253 550.606
297.1671 1034.1617
297.9584 454.6868
301.1785 673.2653
301.9749 286.6727
286.1847 761.5347
286.9619 309.4629
295.1473 1139.3384
295.9364 501.3998
328.2127 256.2019
338.1953 298.8233
342.2141 1097.1633
343.0673 448.464
309.1611 454.4469
311.1881 322.0227
317.203 1549.1613
318.0227 666.5884
923.5329 462.7706
924.4698 582.1635
906.457 520.8324
921.5177 432.332
943.4609 423.1339
977.4736 806.8851
941.5199 4892.1426
942.9373 830.5715
996.6335 802.0513
997.6174 2348.7812
979.5029 390.9806
989.5285 394.6895
1014.6411 6540.2915
1016.0997 1240.815
999.0804 526.2009
1009.5918 884.475
810.4417 983.6703
809.7612 465.9308
808.441 1559.5552
795.4346 305.0302
851.4917 505.1776
850.52 321.6571
813.7847 568.7716
812.4802 3002.5918
886.582 9907.062
878.5096 424.7363
868.5435 518.6833
861.4651 643.8909
897.8779 421.6122
896.5079 1800.643
889.4962 499.7036
887.9467 2186.4363
722.4383 431.3372
730.3323 380.8505
737.4452 407.7757
738.4358 325.3422
740.4803 397.5115
748.3729 1360.3712
749.6064 389.8822
755.4443 496.1619
765.4283 1168.7909
767.4643 1092.7274
776.3721 1298.1439
777.6396 449.2939
785.5326 2659.9092
786.8157 675.1042
791.4167 329.2482
792.3326 455.3353
669.5572 387.0735
668.3885 1343.5337
679.3898 956.834
677.321 381.6409
681.4157 595.8653
680.5742 332.9224
687.3228 527.4745
685.4074 528.531
696.3984 306.7751
695.3812 334.5346
712.3126 606.8397
705.3353 627.2769
714.4619 1276.7396
713.4129 3750.571
719.3432 351.4601
715.642 702.8466
1319.631 535.1918
1316.8306 745.4003
1316.1343 7103.852
1313.7837 15956.719
1311.7413 559.3346
1195.6504 383.6466
1223.7423 1119.7949
1225.9714 539.998
1250.7578 480.4076
1179.5922 781.1965
1180.7024 7863.8486
1182.7433 5530.6445
1184.9323 2855.2046
1278.739 419.3964
1295.7501 962.1636
1296.7649 583.2727
1299.0874 513.055
1251.7432 567.2521
1268.7671 8018.358
1271.0756 3567.81
1271.8132 570.7762
1119.6892 593.7104
1069.5394 395.7665
1135.6837 1158.9119
1121.7017 435.6844
1041.5424 419.7438
1026.6362 711.6089
1054.6069 1421.6681
1053.6399 358.3943
1163.6519 848.3685
1161.7395 588.4871
1167.8313 544.8324
1165.7134 783.6068
1139.8456 1125.0996
1137.7017 4670.1177
1151.833 371.9237
1149.6881 952.5955

710.4062 61083.7 2.0 
933.4594 4195.6655
934.8666 711.0786
956.5249 1053.5072
979.451 671.3231
909.4579 628.4578
913.4086 650.7428
918.4144 1557.6709
923.4429 1070.9329
889.8989 1710.4955
890.4094 1407.9374
891.3238 608.1939
905.4601 869.3502
862.437 653.0039
866.4001 1986.1641
880.471 525.4422
888.4355 514.7189
835.3937 456.3197
823.461 854.678
848.4183 707.0487
841.486 1210.604
805.3979 1219.8838
804.3319 612.5715
813.6964 556.3182
812.3649 1585.9022
785.1607 641.2994
784.361 1320.5217
796.3881 618.8265
794.4182 1142.6674
775.3575 692.4037
751.3427 884.5534
783.8627 1545.5891
779.4222 854.4058
737.4005 1192.7091
749.3773 460.4846
733.3148 577.9935
734.3584 473.161
712.4559 3777.5212
714.5151 682.4148
708.3504 10237.371
709.566 2899.4355
701.3097 948.3273
706.3218 655.9812
695.4032 532.2215
697.3323 608.8211
690.3401 506.2577
691.3325 435.6348
683.3236 532.7639
684.3039 499.6088
680.3423 1085.1017
666.324 475.0154
665.3497 487.9643
663.3232 1084.3119
647.3523 1228.3481
642.3203 459.7998
638.3259 737.4417
637.3084 451.4271
620.3124 777.7542
610.3281 599.588
592.3163 411.982
591.3163 857.9108
590.3311 1351.2917
586.273 489.2823
582.3651 382.3642
580.3346 695.3497
553.2653 517.7617
564.2979 480.6725
566.3347 552.7628
568.319 1183.8085
571.2765 459.0421
572.3174 447.6812
573.287 658.1028
579.3073 3136.1526
523.2943 764.5106
524.2483 452.6087
525.2609 1013.0583
526.272 402.7684
534.2755 586.3907
535.2841 368.0962
541.2716 466.009
552.2023 1027.1353
506.1915 402.5339
497.2628 440.1656
508.2507 669.1744
507.2373 1369.6138
518.21 467.9107
511.2957 480.3449
520.2835 396.6382
519.2584 1051.8209
472.2113 378.7834
470.2189 380.9925
480.2361 379.2921
476.2615 434.4868
487.3366 607.3698
481.2412 497.5149
490.2188 587.3677
488.3276 372.7354
458.2328 727.6511
459.2256 395.4268
454.2429 460.2481
455.2364 384.415
464.2736 1940.6425
465.2704 799.5634
462.2379 2508.4653
463.2336 883.3804
436.2471 472.4405
444.2222 683.6163
427.2089 500.8081
428.194 640.2388
452.2213 392.5531
453.2545 1101.4652
445.213 364.8941
448.222 664.8183
411.1507 409.0731
410.1809 727.9011
409.1992 511.4993
408.2337 839.2201
426.2377 908.4164
425.1878 479.9645
424.1981 1206.4493
411.7201 379.501
392.155 711.6418
391.1973 1253.1648
389.1619 445.2905
382.2029 353.2025
407.1537 592.962
406.06 993.4957
405.123 2706.4404
398.2387 591.3066
311.2065 764.4178
312.1696 504.348
300.0114 459.6233
310.1445 476.7499
298.147 361.6932
299.2165 1078.9438
295.1466 2299.9875
295.9453 1004.0719
327.1508 564.903
329.1973 384.4882
320.1824 736.0226
323.1526 876.7305
315.175 1045.8373
315.9899 521.3367
313.1601 2418.839
313.9732 1029.1617
348.1791 604.0698
341.0305 820.0507
340.1791 1864.4703
339.2126 2904.3323
338.0529 1468.6354
337.2078 3646.2864
334.0306 467.4922
333.1902 1198.7343
381.218 612.291
380.2271 503.8733
374.1778 488.7202
373.2883 607.2245
366.0844 1854.5221
365.2047 4674.6426
357.1115 724.0988
356.2393 1549.2197
226.813 820.5599
228.136 360.5664
229.1282 304.0708
237.1637 616.7319
216.1021 426.5337
224.1186 6564.3315
224.8053 2898.357
226.1227 1813.9644
245.0824 572.2917
252.1218 692.9106
254.1889 1317.0223
254.9218 590.9131
238.1908 527.9307
240.1397 529.2098
242.1929 458.658
243.1417 535.9322
267.1487 323.0785
266.1855 380.9124
270.1515 539.6414
269.1389 461.0102
258.8892 844.7473
258.1508 2010.7551
260.9413 537.9496
260.2027 1297.2338
283.1957 339.2417
282.178 384.7739
294.1902 2879.7058
285.1618 488.8959
271.9049 784.1538
271.1468 1736.1201
276.9299 1153.0774
276.1653 2664.5498
70.0545 977.1755
87.0466 367.6893
98.0897 308.2732
84.0718 1043.4132
86.087 2104.5833
129.6194 1507.6149
130.6064 331.266
115.081 297.7495
129.0983 3060.065
141.6441 593.0877
143.1162 3820.5708
133.042 365.8629
141.1005 1159.7566
167.0917 526.9749
147.6684 531.554
147.1131 1103.1459
143.6633 1824.8756
186.1275 1034.652
185.0971 871.5944
169.6989 333.3645
169.1017 705.3384
204.1374 424.4694
197.8136 597.3302
197.1694 1286.7207
186.7518 444.35
213.7617 758.2254
213.0913 1608.296
212.1062 1940.6611
207.0911 343.8365
1402.7455 726.4542
1374.7513 1080.6348
1355.6516 819.7896
1311.62 794.9891
1424.7592 1111.0465
1422.2133 7441.6323
1421.7809 873.9135
1419.7642 17474.496
1426.3031 754.1088
1002.4813 724.0742
1019.5163 853.2859
981.4761 1452.0911
995.4246 653.6521
1048.9994 728.3153
1055.6007 3799.5742
1038.5099 1210.2015
1047.5028 4987.5366
1160.5864 3201.2563
1168.6925 2189.78
1057.0887 704.3826
1141.5153 3044.932
1273.6688 839.1256
1291.5999 1119.3185
1198.5424 1963.2808
1254.6068 1086.9415

693.005 82566.7 3.0 
1385.651 1852.6704
1384.9624 1821.967
1388.7544 1742.413
1386.325 2419.0112
1391.7168 623.4966
1389.4303 987.4386
1420.6564 824.406
1406.6456 580.9005
1274.5872 705.7799
1273.5841 689.4924
1293.3003 491.3112
1291.5967 3960.2136
1337.6415 746.1492
1317.617 886.8719
1383.7354 992.6596
1355.653 4728.794
1569.3029 6075.008
1631.7302 864.4883
1681.7557 1770.3787
1684.4679 700.1002
1760.7816 1723.9943
1761.758 971.3273
1764.5609 844.4266
1778.7961 24990.58
1452.6854 691.9561
1469.6904 2743.852
1503.6951 3057.429
1548.7113 2541.4214
1549.7123 2636.766
1551.3055 976.0146
1552.2792 826.6168
1566.7272 19105.756
1906.8771 2155.9497
1801.8514 2376.3347
1782.5935 1482.5736
1781.6377 7089.3687
2080.6123 9362.871
2080.003 1575.6046
2076.9753 18944.537
737.4023 3096.4578
733.3152 656.5361
749.388 567.5989
738.6429 826.4664
720.348 623.1401
719.3879 523.4667
722.4019 943.5657
721.3812 461.4826
701.3157 1481.0078
684.2922 508.4277
706.3241 888.0226
702.5279 443.2265
680.2962 468.2284
665.2947 445.1818
683.3138 351.4863
681.3329 519.7403
830.3682 821.6578
835.3716 598.6458
847.3877 377.6998
848.4185 1075.3981
807.2833 372.9761
812.3485 367.1589
823.4462 2277.8345
824.7643 454.8745
794.3894 530.4313
798.3646 567.6392
805.436 1085.2039
806.4316 374.8645
751.3298 877.3574
759.4667 348.2761
766.3654 400.9832
777.3433 380.1262
1006.4488 1180.3014
995.4073 1230.7273
982.8973 584.072
981.4732 4241.5005
979.4317 896.9529
977.4193 905.4338
965.4653 554.0751
963.4689 725.2619
959.432 506.2041
945.4337 517.5668
936.5213 642.4764
913.3971 1027.1024
877.4076 845.1025
867.7645 631.153
866.4114 4365.2856
864.4022 579.7576
1254.5969 4850.7725
1256.2393 705.8336
1194.5441 610.0358
1236.596 649.4526
1176.5547 942.928
1189.5054 607.2556
1143.0645 1863.527
1144.5118 549.4861
1124.4958 824.8367
1141.508 12419.647
1119.5309 764.5124
1123.5101 1547.7285
1105.5388 932.8871
1108.5052 569.4276
1042.4534 901.6484
1080.4943 900.5548
592.3284 489.9134
591.3177 1165.4375
609.3156 353.9171
604.2834 520.3956
574.2859 330.1744
573.2981 628.4026
590.3304 3102.9814
586.2803 563.8745
638.3329 1020.1645
635.33 389.8362
663.3158 447.0322
653.3353 626.8822
619.2639 349.0493
610.3318 557.223
621.3266 356.1198
620.3179 863.8586
507.2378 1592.9009
508.2507 734.321
511.301 1235.3602
523.2653 405.8372
476.2506 451.9337
481.2325 473.7818
490.2201 481.1276
497.2607 406.8294
552.1984 980.1259
553.2487 437.009
563.2813 377.3312
572.3263 588.2423
524.2344 493.8618
525.2445 1350.2253
526.2739 452.9572
541.2743 491.5858
424.1977 961.9703
411.1402 334.3168
410.1753 744.1597
409.2124 493.9806
408.2322 816.9673
407.1588 657.0779
406.0634 593.4911
405.1208 1773.2162
463.2314 1446.8115
462.2349 4233.826
445.2088 288.4964
444.2235 849.3017
428.1962 647.9019
427.2133 452.7019
426.2382 1238.565
425.1749 364.1922
341.1933 652.2018
369.1971 360.6827
323.1791 341.2505
327.1453 499.0834
313.9738 1237.9302
315.1718 609.0445
310.1424 450.7216
313.1607 2968.3003
399.1841 382.1931
403.2155 444.2809
392.1331 1030.1912
398.249 644.0952
383.1751 324.6452
391.1972 2189.2744
381.2233 545.3701
382.218 407.2729
240.8523 384.4883
240.1408 809.345
254.1923 5533.7383
245.0833 377.9213
258.1511 4062.673
254.9242 2122.401
269.1363 431.2868
258.8898 1719.6617
276.1645 5797.0127
271.149 433.7845
285.2025 1367.324
276.9268 2413.5251
295.9381 728.8671
295.1495 1637.1675
300.0121 2949.6995
299.2173 7438.616
141.1009 2088.2834
141.6449 1032.3253
143.1159 9135.981
143.6643 4866.4727
147.1125 773.4467
147.668 373.814
184.1124 261.0931
185.0966 781.8054
185.722 346.9365
198.1247 434.7499
212.1067 2207.616
213.0919 2302.171
213.7606 964.608
216.105 319.6501
225.1644 890.7768
225.855 443.6103
86.0871 812.2672
84.0716 799.1921
70.0544 790.9408
133.0392 313.4391
129.6192 2799.6094
129.0982 5938.7256
98.0893 352.8489

583.9461 3511.0 2.0 
437.2105 256.3733
433.1886 149.9642
439.2067 291.9002
438.2042 280.2075
428.2462 256.5241
424.1793 464.487
432.2007 153.6818
431.2095 209.2967
414.2009 161.3486
413.2018 200.9961
423.1978 556.6855
422.2155 240.9889
410.2068 146.2831
406.1642 193.206
412.2284 244.3352
411.2304 376.3562
391.1796 163.1054
393.21 148.8574
395.2004 138.5999
405.1959 208.6827
373.1843 147.3952
378.1771 972.3847
379.1799 491.695
380.0831 195.385
366.2303 1138.821
367.11 499.3728
369.3207 221.8169
371.1771 140.6455
359.0598 280.3355
360.1713 236.5356
361.1737 136.7685
365.2301 2392.6199
524.2635 231.2813
507.2375 173.7496
496.2911 448.4659
495.2833 1103.6575
494.2763 1219.7231
492.2602 189.233
491.2623 234.7779
484.2468 162.7795
483.2422 183.9332
478.2625 272.5313
477.264 527.3182
476.2631 536.6176
475.2282 160.9645
474.2244 274.8018
473.2485 281.1454
469.2256 150.8759
463.2455 172.3097
466.2228 149.1297
459.234 659.146
461.236 200.7877
457.2335 367.7882
458.2405 454.2456
455.2266 349.0794
456.2317 576.9491
450.2097 206.8768
452.1992 159.6526
445.2237 154.3765
449.219 347.2525
442.2115 456.6742
443.2078 145.2324
440.2243 953.7996
441.215 992.0765
595.3253 2218.7083
589.3397 181.7044
597.3462 302.0436
596.3358 2156.8801
603.2919 224.1227
598.4292 289.169
672.3281 198.9847
621.298 245.1229
570.2853 670.4676
569.272 709.9896
577.3209 192.0736
571.2949 310.1414
583.3405 196.2814
578.3033 226.4779
588.2987 321.7118
587.2886 379.3525
545.3128 159.9819
551.2834 280.0054
552.2581 441.7985
553.2622 284.9729
554.2854 191.4237
557.3212 226.6722
560.3058 153.8189
563.3064 164.3074
525.2779 222.8014
526.2738 195.7782
534.2759 222.0547
535.2889 163.6647
541.2907 272.2374
542.2894 217.6006
543.2889 180.1903
544.2814 167.1392
936.8776 309.7272
935.4772 1067.4414
934.4848 686.4196
919.4523 267.8635
963.4778 540.8948
953.9136 1636.8916
952.5034 7627.2393
951.5026 2634.5273
848.4335 382.067
839.7957 348.6559
838.4598 1391.866
837.4652 776.8452
918.4481 236.199
917.4709 198.0537
915.4719 407.4384
899.4156 186.8403
735.3548 271.0591
771.3732 215.822
718.3397 230.1359
734.3633 238.0894
819.4394 189.4048
820.4533 412.3742
788.3821 253.3909
806.4018 295.6025
699.3218 169.9831
700.334 202.751
690.3776 231.9157
691.3827 220.1971
710.6348 742.4688
717.3497 336.9916
708.4127 1539.7377
709.4185 1902.6365
1062.556 335.2395
1053.058 354.1282
1051.5798 1335.6174
1050.5997 349.7553
1034.549 439.994
102.0483 211.7597
120.0763 282.7433
86.0871 4119.9097
87.0906 391.6829
73.0732 109.994
84.0722 239.3252
72.0701 1408.8127
185.1691 4177.872
185.7926 2083.6802
147.1111 649.0373
147.6656 295.751
130.0837 281.4678
130.6064 146.6831
120.5788 144.1375
129.0986 497.7056
226.0876 679.9216
226.7778 327.1709
227.7678 144.0046
231.1027 1390.923
231.8014 702.6991
243.1361 299.072
244.0986 3066.7996
244.8145 1369.2081
245.8186 271.1254
249.1293 334.3066
249.8514 165.9126
259.1103 144.4852
277.1248 381.7596
277.892 201.7727
293.1642 144.3958
294.1629 160.5594
197.1304 363.1189
186.7982 428.8143
199.0813 247.0576
197.7706 193.4851
201.1279 146.013
200.1424 228.427
213.1629 1883.5653
203.1111 187.9475
215.14 688.8322
213.8317 854.6567
216.7796 515.2185
216.1038 1007.0128
218.8318 659.199
218.1529 1403.2639
225.1263 233.6968
219.8244 192.6976
330.1786 220.7544
336.1614 238.4488
328.0224 423.3551
329.1875 266.0876
341.0173 212.2924
343.1717 574.8719
339.1779 309.2286
340.1677 434.9837
346.151 247.0123
348.175 192.6736
344.1858 660.132
345.1905 288.3826
357.1876 1535.9949
358.1915 710.079
354.1771 271.3645
355.1829 163.1762
298.9493 172.6769
298.1547 329.6447
296.1479 147.9427
295.14 164.0387
310.1624 160.5681
309.1791 147.9019
308.1736 277.453
300.1429 130.9098
322.1584 139.9184
315.1623 172.4321
312.1618 271.8679
311.1829 137.9747
327.1941 970.1508
326.1761 1181.4464
324.1471 150.0827
323.1321 145.7252

583.3482 19453.3 2.0 
437.2105 256.3733
433.1886 149.9642
439.2067 291.9002
438.2042 280.2075
428.2462 256.5241
424.1793 464.487
432.2007 153.6818
431.2095 209.2967
414.2009 161.3486
413.2018 200.9961
423.1978 556.6855
422.2155 240.9889
410.2068 146.2831
406.1642 193.206
412.2284 244.3352
411.2304 376.3562
391.1796 163.1054
393.21 148.8574
395.2004 138.5999
405.1959 208.6827
373.1843 147.3952
378.1771 972.3847
379.1799 491.695
380.0831 195.385
366.2303 1138.821
367.11 499.3728
369.3207 221.8169
371.1771 140.6455
359.0598 280.3355
360.1713 236.5356
361.1737 136.7685
365.2301 2392.6199
524.2635 231.2813
507.2375 173.7496
496.2911 448.4659
495.2833 1103.6575
494.2763 1219.7231
492.2602 189.233
491.2623 234.7779
484.2468 162.7795
483.2422 183.9332
478.2625 272.5313
477.264 527.3182
476.2631 536.6176
475.2282 160.9645
474.2244 274.8018
473.2485 281.1454
469.2256 150.8759
463.2455 172.3097
466.2228 149.1297
459.234 659.146
461.236 200.7877
457.2335 367.7882
458.2405 454.2456
455.2266 349.0794
456.2317 576.9491
450.2097 206.8768
452.1992 159.6526
445.2237 154.3765
449.219 347.2525
442.2115 456.6742
443.2078 145.2324
440.2243 953.7996
441.215 992.0765
595.3253 2218.7083
589.3397 181.7044
597.3462 302.0436
596.3358 2156.8801
603.2919 224.1227
598.4292 289.169
672.3281 198.9847
621.298 245.1229
570.2853 670.4676
569.272 709.9896
577.3209 192.0736
571.2949 310.1414
583.3405 196.2814
578.3033 226.4779
588.2987 321.7118
587.2886 379.3525
545.3128 159.9819
551.2834 280.0054
552.2581 441.7985
553.2622 284.9729
554.2854 191.4237
557.3212 226.6722
560.3058 153.8189
563.3064 164.3074
525.2779 222.8014
526.2738 195.7782
534.2759 222.0547
535.2889 163.6647
541.2907 272.2374
542.2894 217.6006
543.2889 180.1903
544.2814 167.1392
936.8776 309.7272
935.4772 1067.4414
934.4848 686.4196
919.4523 267.8635
963.4778 540.8948
953.9136 1636.8916
952.5034 7627.2393
951.5026 2634.5273
848.4335 382.067
839.7957 348.6559
838.4598 1391.866
837.4652 776.8452
918.4481 236.199
917.4709 198.0537
915.4719 407.4384
899.4156 186.8403
735.3548 271.0591
771.3732 215.822
718.3397 230.1359
734.3633 238.0894
819.4394 189.4048
820.4533 412.3742
788.3821 253.3909
806.4018 295.6025
699.3218 169.9831
700.334 202.751
690.3776 231.9157
691.3827 220.1971
710.6348 742.4688
717.3497 336.9916
708.4127 1539.7377
709.4185 1902.6365
1062.556 335.2395
1053.058 354.1282
1051.5798 1335.6174
1050.5997 349.7553
1034.549 439.994
102.0483 211.7597
120.0763 282.7433
86.0871 4119.9097
87.0906 391.6829
73.0732 109.994
84.0722 239.3252
72.0701 1408.8127
185.1691 4177.872
185.7926 2083.6802
147.1111 649.0373
147.6656 295.751
130.0837 281.4678
130.6064 146.6831
120.5788 144.1375
129.0986 497.7056
226.0876 679.9216
226.7778 327.1709
227.7678 144.0046
231.1027 1390.923
231.8014 702.6991
243.1361 299.072
244.0986 3066.7996
244.8145 1369.2081
245.8186 271.1254
249.1293 334.3066
249.8514 165.9126
259.1103 144.4852
277.1248 381.7596
277.892 201.7727
293.1642 144.3958
294.1629 160.5594
197.1304 363.1189
186.7982 428.8143
199.0813 247.0576
197.7706 193.4851
201.1279 146.013
200.1424 228.427
213.1629 1883.5653
203.1111 187.9475
215.14 688.8322
213.8317 854.6567
216.7796 515.2185
216.1038 1007.0128
218.8318 659.199
218.1529 1403.2639
225.1263 233.6968
219.8244 192.6976
330.1786 220.7544
336.1614 238.4488
328.0224 423.3551
329.1875 266.0876
341.0173 212.2924
343.1717 574.8719
339.1779 309.2286
340.1677 434.9837
346.151 247.0123
348.175 192.6736
344.1858 660.132
345.1905 288.3826
357.1876 1535.9949
358.1915 710.079
354.1771 271.3645
355.1829 163.1762
298.9493 172.6769
298.1547 329.6447
296.1479 147.9427
295.14 164.0387
310.1624 160.5681
309.1791 147.9019
308.1736 277.453
300.1429 130.9098
322.1584 139.9184
315.1623 172.4321
312.1618 271.8679
311.1829 137.9747
327.1941 970.1508
326.1761 1181.4464
324.1471 150.0827
323.1321 145.7252

582.3027 112592.6 2.0 
428.25 2641.7065
429.2221 760.6818
431.2138 2215.2942
433.1931 1109.1575
437.2206 2732.3418
438.2168 1072.3354
439.2239 2738.9478
440.2294 11430.639
414.2063 1031.0001
415.2234 1108.0022
421.2229 1387.8248
422.2159 2220.8528
423.2013 6118.705
424.1907 2068.9197
426.2049 779.7166
427.2182 1089.7727
455.2303 4356.0806
451.205 1626.5807
457.2361 1691.6057
456.2393 6061.885
459.2337 3731.3098
458.24 6903.9844
462.2121 1018.7903
460.2306 951.1516
442.2102 1453.3694
441.2177 7049.2983
445.235 1262.4429
444.211 808.2918
447.2172 878.4338
446.2338 1015.8464
450.2151 1027.2479
449.2204 4720.953
371.171 1356.0449
372.184 926.0167
368.1538 848.237
369.3155 1435.9347
378.1805 12170.3125
379.0802 3527.1274
373.1537 1189.2716
376.1701 1057.3699
358.0617 6191.293
360.1686 2691.805
355.0391 946.1286
357.1897 19892.363
365.2307 31874.252
366.1123 9752.986
361.0505 794.4745
364.167 1127.6779
409.2167 959.9604
406.1673 1946.391
405.1879 1524.1548
404.2075 1487.7192
413.2069 1535.4275
412.2186 1239.5168
411.2352 4689.831
410.2146 758.2432
393.2258 1516.7339
391.1796 1427.0743
388.1647 1170.9851
383.2059 944.5085
397.2052 842.7108
396.196 879.6572
395.2012 887.3148
394.213 822.1647
569.2765 10798.355
570.2791 3148.5735
571.308 898.7267
573.2636 815.0776
557.3123 1308.9155
559.2957 1321.1702
560.2896 1718.0646
562.3094 2085.433
551.2784 3052.2244
552.2502 4962.0093
553.2665 1245.7781
555.2609 904.787
543.2864 826.598
544.2975 1646.6267
545.2873 781.6569
550.28 803.3851
605.3068 1636.5978
603.2974 874.2078
621.2862 1347.7188
620.3163 1256.3478
596.3508 3506.7124
595.326 39769.023
602.298 1668.5975
598.2924 1056.6221
587.2869 5998.295
584.2974 1002.3986
592.3122 1328.9413
588.3062 1010.5801
575.3019 887.4985
574.2911 788.1714
580.2587 1125.5901
577.3164 2883.9934
494.2779 17884.924
495.291 4956.143
492.2606 959.7358
493.2429 780.1043
484.2385 1168.0072
491.2681 2778.5664
477.2684 2775.0999
483.2286 1875.7885
474.2332 1733.1018
476.2661 7413.1323
470.2567 872.5253
473.2495 3329.0615
466.2289 748.6299
469.2177 1120.6608
463.2674 1802.6661
465.2236 1147.0786
542.2863 2103.9602
541.2979 2322.5906
540.2943 999.8258
539.3068 1211.6205
535.2438 1270.7467
534.2816 1784.0541
533.2648 1343.1201
526.2782 1142.6945
524.2704 2763.4219
522.2706 1100.1305
517.2797 1200.4358
516.2864 826.0901
508.2612 837.681
507.2437 1061.9767
506.2578 878.2726
504.2609 1200.3258
84.0715 1367.3782
72.0702 12672.0
87.0468 2173.8242
86.0863 34806.098
102.0481 1696.8464
88.0314 658.8415
120.5785 914.8456
120.0762 2063.1003
130.0834 2370.186
129.099 3755.296
147.1124 5899.6655
130.6063 1050.261
147.6687 2550.2747
157.1717 712.878
169.102 675.388
181.0637 678.4258
185.1675 43829.89
185.7923 19222.29
191.1212 1076.5106
197.1275 3798.7295
197.7737 1634.18
199.0759 2459.6057
200.1434 2125.1138
200.7931 895.5164
203.1074 2046.3739
203.7619 800.6092
213.1638 22530.025
213.8349 8645.395
312.9791 1054.1779
312.1661 3254.4033
321.168 794.8059
315.155 1127.8027
308.979 1110.7443
308.1689 3151.8262
311.1847 1101.2439
310.1736 1146.8994
328.0448 2780.3037
327.2075 8400.103
330.1768 1560.7446
329.1926 2708.1543
323.1367 1849.4624
322.1545 1308.2097
326.1759 14148.692
325.1618 781.8331
340.1636 4453.3784
341.0133 1440.8123
342.1605 674.4562
343.1726 6197.152
332.1783 899.0947
333.1591 868.2426
336.1671 2134.7437
339.1786 3321.885
348.17 1941.804
350.1841 733.7988
353.1623 885.7501
354.1755 2618.3748
344.1922 6612.3794
345.0479 2181.8691
346.1562 2166.1958
347.2009 749.386
226.7806 2869.5757
226.0876 7082.303
225.1281 2150.8167
218.8334 5575.451
218.1539 14965.9
216.7786 3917.9668
216.1025 10356.012
215.1424 5466.3677
249.8591 1048.3292
249.1301 3063.6604
244.8173 12182.427
244.0984 33443.023
243.1384 2945.6914
237.1274 672.9882
231.803 5379.566
231.1036 14980.412
281.1385 930.7209
282.1816 912.1942
277.1277 4110.725
277.895 1315.3293
262.126 708.3412
270.1275 870.9977
253.1274 944.1134
259.1128 1616.0208
300.1547 792.2422
302.1576 1006.1942
298.1606 3416.3442
298.9551 1249.0977
294.157 1095.6345
295.1392 1733.7751
284.1577 738.0779
293.172 1413.0677
710.4226 857.4003
716.347 3105.472
717.3294 1902.5326
718.3602 1071.5508
700.3274 851.6382
706.3618 2207.9753
708.4131 33458.887
709.6302 6953.1133
788.367 2388.3284
805.4001 3027.6274
819.447 5667.356
837.4579 21287.64
734.3573 4703.517
760.3782 1100.719
770.3688 2122.4036
787.388 2252.9707
669.3309 845.864
668.3456 1091.3466
673.3431 1207.8435
671.3328 1545.596
641.3195 1338.473
623.3137 1192.3372
658.3299 1266.8848
651.3206 1267.4789
692.3403 976.2371
690.3917 2650.76
699.3162 2050.503
698.3406 1001.0858
686.3572 1259.0118
674.3226 829.7592
689.3439 1503.8293
688.3571 851.6603
1061.5463 3587.257
934.4766 12681.0625
933.4858 6761.843
917.4586 4151.316
916.4643 2033.0703
915.4698 4952.828
857.4365 971.6348
847.4453 4493.923
838.7901 3627.3472
1052.0646 2108.8237
1050.574 17880.707
1033.5505 4411.881
962.4747 5238.783
954.5061 1251.7397
952.9228 18850.99
951.496 94529.04
935.7478 2966.2776

575.0754 26345.0 4.0 
454.3053 142.3587
453.3286 168.283
448.2146 177.5757
447.2247 542.4104
476.2204 870.3224
475.2207 2533.7915
458.1987 183.3702
455.2296 847.9902
431.1984 269.6638
428.1993 192.0548
427.2375 393.339
417.2616 363.009
441.1948 138.5773
440.1931 159.5046
438.2232 155.522
437.2491 144.6884
399.2743 431.544
400.2047 254.4879
397.2026 476.7414
398.1236 237.6956
415.2135 396.1466
416.314 866.2465
409.2301 285.2052
410.2215 153.092
342.988 759.5577
356.2692 233.3395
340.1085 209.3042
342.1409 1952.1189
386.1909 152.0099
387.2163 137.3378
358.1854 278.0414
359.1672 153.7865
314.9715 402.6828
314.159 1186.6719
323.1769 154.0004
316.0016 194.3343
332.1811 489.0184
324.128 183.231
339.2503 417.0342
333.0187 192.7204
286.1948 1111.9733
270.9052 158.9575
288.1741 130.4989
286.9713 515.1162
298.1512 197.2129
297.1684 152.6277
304.0228 264.0786
303.2227 594.0519
252.1477 297.4602
252.876 158.0954
255.1461 153.5485
257.182 707.3896
257.6849 221.671
262.1058 144.6575
269.166 199.584
270.15 303.978
226.1581 684.8151
226.8468 271.8691
230.113 162.737
235.1129 132.7222
242.1892 327.1285
243.1751 401.2265
245.13 908.0273
245.8462 414.3866
944.4695 364.2899
942.5092 339.1496
924.5136 252.3748
916.4694 318.1997
914.4885 240.6658
913.6172 665.2455
912.4582 1577.3123
911.4383 508.3706
900.9557 310.6926
899.5909 1291.7266
895.4213 188.8103
894.4405 210.2638
893.4402 301.8089
867.3918 232.8417
865.4214 254.3298
840.4368 222.6771
815.4338 204.3285
829.4199 262.8475
813.4799 774.7304
814.8316 185.4151
811.4213 274.5981
812.553 867.0441
797.4208 388.7226
801.4221 244.9315
783.3932 172.3907
785.4304 284.5732
769.3595 491.8992
771.4116 186.3141
767.4233 372.487
768.4388 221.894
711.5087 1347.5275
712.7228 411.844
700.373 2050.3354
686.3597 185.3963
702.3826 166.4417
701.581 765.7488
672.375 306.6187
614.5499 263.6709
681.5649 168.0187
680.3804 523.22
590.3918 954.8076
589.3032 2868.3801
612.4343 2761.0457
595.4048 404.527
575.3491 172.6293
574.3358 175.5813
583.3189 227.4403
579.3862 200.3078
539.3132 184.2916
567.2924 237.327
571.2935 184.6454
572.2773 380.0902
513.3652 7472.299
514.3889 2462.5552
514.9643 693.3607
532.2802 209.6635
496.3366 1305.314
497.3518 567.8767
504.2717 158.9172
512.2457 357.4385
478.2339 154.171
479.2981 186.7253
490.7568 209.9717
495.3499 178.4815
1568.7622 498.866
1550.7472 433.8692
1586.7832 348.8262
1571.3373 278.269
1013.5118 855.6779
1009.5159 248.9307
997.5392 221.6489
981.5081 237.4585
1029.5474 362.2245
1026.5581 216.8498
1024.4879 248.7382
1023.5037 205.1296
1057.5414 370.2917
1046.6586 447.0803
1043.5631 676.7198
1041.4984 2178.044
1110.5707 303.0999
1109.564 282.8921
1108.551 256.8999
1081.5535 232.8898
1128.7015 450.9144
1136.5651 463.1733
1111.5912 271.5508
1126.5837 2696.4038
1145.6587 227.8854
1153.6195 252.101
1139.6893 219.1968
1143.6678 845.9488
1224.6122 356.7492
1225.9032 306.828
1154.5757 4000.5205
1156.6409 1465.5099
1467.7058 536.187
1485.7144 293.324
1251.6315 276.8196
1398.6865 589.6092
201.1246 163.6932
211.1447 369.1713
197.1155 365.8026
197.7605 174.0313
183.768 140.8912
185.0943 219.7129
175.7307 402.0137
183.1509 310.4436
224.1379 288.5839
224.8145 141.9591
217.1342 1264.5326
217.8114 615.21
213.7579 546.6508
215.1388 180.141
211.8099 197.345
213.0902 1170.3716
74.0493 262.758
72.0706 1339.9325
70.0547 1540.2255
175.1229 879.2914
173.1301 166.8322
129.6171 341.142
129.0982 706.0486
120.075 174.9495
115.0818 128.8084
86.0869 523.0228
84.0714 284.883

710.3803 40569.5 2.0 
1417.7272 312.8394
1419.7014 2815.044
1422.1454 1070.9735
1422.7219 380.0533
1221.8009 284.7064
1222.8702 296.0816
1401.698 1022.7237
1404.1342 506.4873
1427.035 272.948
1428.1741 278.6786
870.4308 178.7747
871.4534 429.6544
868.4156 1671.4746
869.7593 434.4717
853.4427 348.8182
867.4601 206.1375
812.4064 235.7301
826.4519 202.1342
964.4849 191.4646
981.4985 1569.8815
913.467 226.3382
956.5217 263.8434
891.4919 187.5361
895.4387 269.037
872.8217 192.5182
885.5352 249.0438
1084.0518 488.9923
1082.541 2056.252
1080.5957 242.7652
1064.5299 237.2342
1008.4099 241.1003
1000.5002 564.739
990.3871 208.8803
982.9548 308.4878
1219.597 1926.407
1204.831 303.2699
1201.5847 893.7418
1167.6216 194.4616
1113.561 391.2536
1095.5857 246.3032
1092.5271 208.3277
1085.5869 218.026
563.3291 133.192
582.3559 222.1388
593.2948 158.4379
601.3008 156.2817
602.3859 267.2233
611.4042 223.2924
612.2996 132.5184
629.3312 178.1346
631.3138 150.5077
635.3193 162.0765
642.3072 172.3275
645.3285 194.2174
650.3912 227.2318
653.3425 288.1101
658.3069 167.0934
663.3176 175.9691
665.4776 148.3365
664.3179 280.711
672.5472 152.4762
671.3574 379.7559
692.3566 166.5865
681.395 231.6532
702.3588 143.2932
699.3973 366.1513
713.3833 810.4078
711.3663 216.2068
722.5699 322.4036
721.3405 1067.4171
773.3493 183.1336
755.3578 150.604
800.3767 399.6494
782.3692 300.9486
421.2213 767.4685
422.1983 347.8995
416.1659 131.7626
420.2447 540.3166
433.2056 179.4465
439.2478 937.6249
430.2079 127.0585
431.1776 139.2889
450.1657 165.4659
470.2663 124.3301
440.2279 365.5525
449.1869 314.4036
488.2552 148.9717
499.2728 255.1182
481.269 133.3862
482.2564 127.7219
516.265 225.8382
508.3198 124.0803
506.3164 244.6604
500.2859 155.4301
531.2794 236.849
524.3168 197.5192
523.2297 178.8095
517.2632 168.5255
549.2918 556.5992
544.2678 170.5139
535.3394 253.7032
534.306 714.6844
562.2729 237.9012
553.3358 172.5333
552.3331 444.7123
550.3353 228.1598
357.1925 215.4012
352.2016 242.0892
369.1906 142.5146
358.1733 156.7567
338.194 1562.2335
334.1951 180.5354
342.1837 112.2768
339.0387 710.4559
309.1555 171.9524
307.9569 806.1108
321.0012 493.7366
320.178 1027.444
302.9109 147.576
302.1119 311.0267
307.1533 1741.9777
306.1937 150.6827
403.1735 187.5054
411.2509 139.5507
412.2088 161.4677
415.2051 261.6131
394.1962 151.0075
395.2149 193.9364
397.1847 145.7515
401.136 151.4165
386.1831 116.7183
389.2019 129.5062
391.2065 119.0252
393.227 127.3834
371.2072 113.1777
373.2011 117.279
380.1982 146.3611
385.2069 166.4875
244.1497 217.0877
243.1404 162.4596
239.8304 352.5413
239.1197 739.7968
235.1265 161.4142
228.139 177.475
226.1201 214.0535
221.7875 130.5658
221.1068 251.9859
215.8136 132.6735
215.1421 289.131
213.09 143.0303
211.1228 151.1057
201.1247 109.7803
195.0944 136.024
187.7796 208.4645
292.9381 143.7635
294.1712 182.0838
290.941 173.692
292.1483 309.6912
289.146 326.1156
290.15 453.9875
274.8895 114.0711
284.1245 116.77
272.126 198.6569
274.1295 274.2964
261.1656 108.6599
271.1396 130.5137
258.1297 146.6325
260.2 115.7599
245.0909 182.1802
251.1548 184.059
84.0724 294.3239
72.0698 129.6708
101.0646 96.6661
86.0877 506.751
110.0655 984.8013
102.0483 127.0687
143.1185 124.2867
147.1111 286.5209
147.6662 157.9131
167.0935 188.7606
173.1342 274.7852
173.7376 148.9495
175.1253 103.8924
187.1509 437.7906
120.0781 159.1915
129.0985 530.2822
129.6189 278.7821
130.6054 114.3593
133.0414 286.4214
133.5673 122.6409
136.073 138.2803
138.066 103.7438

738.8895 60752.5 2.0 
1483.2404 643.449
1480.6992 1387.8647
1458.7097 5429.5366
1457.7615 482.4312
1473.7557 560.9616
1461.1979 2188.8726
1476.7205 29464.951
1475.8118 3912.267
1479.2295 13544.128
1477.7056 1894.3751
1083.5515 442.7758
1082.5438 8544.092
1064.5333 588.6436
1059.0131 1530.0526
1130.5288 660.6226
1124.6 482.8296
1113.5247 412.7686
1084.0548 1610.342
1029.532 1291.3661
1011.5143 586.9869
982.9346 1056.8502
981.4979 5026.67
1057.5261 9071.659
1040.9777 508.949
1039.5101 2447.5823
1038.523 829.4322
1278.9164 3732.777
1279.6573 613.0552
1260.8911 1464.5999
1276.6147 10163.848
1423.7043 841.6609
1439.7578 492.4976
1330.6448 1360.9819
1389.674 646.2337
1152.6049 1300.5227
1170.61 3778.7722
1139.5801 881.658
1142.5962 750.3746
1258.602 3648.4192
1259.6171 409.7801
1172.1733 583.3641
1257.6027 444.3229
911.8488 414.568
910.4652 1991.4923
875.4225 359.6543
871.4095 323.9364
869.764 1262.6599
868.4086 5778.0767
858.7346 636.5941
857.4026 2829.714
971.9165 417.9395
970.4859 1677.8315
952.4744 1128.5791
942.488 689.5079
929.8762 1259.1836
928.4758 6495.256
925.4423 849.2117
924.4758 622.2424
756.4257 3942.5483
757.6874 983.7078
728.3771 2836.5862
729.6078 544.8817
722.5704 811.7001
727.3475 324.7018
713.4034 527.3273
721.3423 3884.713
829.4054 571.8463
839.3942 1427.7675
811.3848 418.3572
813.4405 1181.4805
778.3582 691.6358
795.4186 424.3238
759.3968 301.4727
776.3956 384.302
647.3298 400.1211
645.311 732.194
663.3207 560.0982
650.3907 387.2096
611.4689 444.6126
610.371 286.2908
635.3256 362.2435
613.3371 499.2866
704.3436 284.4952
703.333 287.7507
711.5404 592.23
710.3569 1682.6587
665.485 333.5307
664.3206 862.2657
692.3624 322.9342
675.3618 481.9703
557.3343 286.1085
562.265 918.3997
563.3408 901.2784
564.3558 302.9753
549.2868 3029.0396
550.3249 845.4791
552.3305 451.4714
556.3033 881.6656
591.3421 4238.256
592.3694 542.0752
606.3093 350.5124
609.3541 4472.103
565.3316 684.2109
573.3285 353.1265
575.2561 362.7899
581.3564 981.9554
514.2717 274.6436
506.2829 313.6472
504.2962 314.0005
499.2703 347.9991
528.3001 405.0496
518.2583 279.9501
517.2698 410.1978
516.2633 670.5488
535.3118 340.302
534.2878 1135.3027
532.3049 547.3555
531.2729 1035.0046
545.321 301.2372
544.2589 438.2617
538.2953 376.2184
537.3353 272.7854
449.1819 1134.4054
450.1927 565.9063
442.2535 285.0132
443.2294 320.7094
453.2336 624.5516
466.2265 310.8417
451.2448 713.3792
452.2383 1578.4154
477.2635 450.1013
478.2584 3035.7861
468.2703 1145.0782
469.2599 408.746
496.2671 7092.98
497.2828 2555.8933
479.2597 1189.9379
488.2588 336.4332
415.1964 855.8512
413.2238 471.3753
419.217 277.4686
416.1555 341.6956
421.21 1377.964
420.2433 3071.7827
424.2396 344.1777
422.1957 402.3393
431.197 368.1024
430.2039 261.3909
433.2165 368.7406
432.2042 279.8094
437.2359 394.1514
434.2049 243.1517
440.2272 338.4698
439.2404 547.0104
373.2023 561.4894
374.0981 260.866
377.2056 4867.0454
378.0998 1825.6938
385.1701 390.9109
386.1621 230.999
387.1875 341.3106
391.2191 710.7205
392.1356 343.6808
393.2088 299.9757
395.2184 8729.915
396.1428 3252.6794
398.1958 247.6601
403.1847 513.0003
409.2319 974.7166
410.192 386.3618
367.2252 362.575
369.1921 320.0738
365.2019 618.532
366.0869 284.4534
363.2218 451.2607
364.1791 695.1351
358.1756 433.8062
359.1911 528.0908
351.224 1198.913
352.0879 503.6846
347.1905 1250.2108
348.0462 476.5564
338.1922 851.2152
339.039 369.4919
320.9652 496.9585
336.1796 599.365
320.1435 1260.4564
318.1783 237.2183
309.9576 276.5327
309.1544 619.5391
307.959 4392.71
307.1532 11039.43
302.9117 503.7446
302.1091 1191.3368
296.9364 1268.6111
296.1453 3050.3062
292.1541 441.8519
290.909 701.955
290.1237 1704.5479
289.1424 2261.848
284.1144 262.2121
278.9025 338.1647
272.8722 436.1564
274.1278 1046.0063
274.8905 441.1647
278.1341 775.9814
268.1482 642.8124
268.9006 291.2629
271.1319 643.4793
272.1124 895.292
252.8483 332.1342
257.1006 291.6544
261.1665 246.2658
262.1309 226.6459
245.8024 361.9775
250.1332 444.0833
251.1265 347.0165
252.1156 658.4004
243.1393 377.1261
239.1245 445.8825
245.0851 726.3289
244.1203 367.2107
223.1054 390.5052
216.1366 376.8335
227.0915 231.8423
226.1185 254.2423
204.1382 338.9966
195.7318 280.4363
215.14 497.778
213.1052 439.8851
173.7348 353.7862
173.132 864.5319
195.0934 659.0372
187.149 273.5053
133.0404 1562.5415
133.5685 753.309
130.0818 979.8298
130.6036 466.8757
167.0955 5067.493
167.688 2341.4802
147.1118 1471.9855
147.6668 692.9554
86.0871 1461.3424
102.0475 529.1377
84.0717 853.5209
120.5767 209.7865
129.0984 1498.7292
110.0646 551.5623
120.0759 467.3068

710.3451 138280.2 2.0 
455.2525 468.1627
462.1512 701.3094
450.1755 1290.7979
453.2718 887.0525
442.2309 423.5851
449.1837 4690.275
439.2464 17324.674
440.2324 5072.939
433.2201 1405.7855
434.2029 567.648
431.1735 1360.3986
432.1876 559.3255
429.2299 455.0242
430.2396 593.0702
422.2092 3463.825
423.1993 583.0286
507.3378 1035.6042
506.3254 3243.7742
502.2592 439.1948
499.278 2490.8765
498.2427 1015.6091
490.2813 622.9906
489.2807 671.5179
488.2766 785.2224
487.2523 442.6542
482.2651 526.6815
481.2743 1156.8363
480.3011 647.912
475.2817 752.6534
472.2737 525.6679
471.2791 1188.2642
466.221 527.1498
538.2972 744.8286
544.2632 1902.4562
545.284 472.197
547.252 626.9114
531.2783 3731.1023
532.2874 903.6281
534.3093 14040.388
535.3379 3675.5962
518.2662 928.9272
524.3358 3101.1638
525.3554 796.5353
528.2829 931.2355
508.3178 1239.5785
509.3162 499.7199
516.2708 3322.195
517.2639 2010.452
593.2863 715.8362
586.3038 676.7534
600.3018 527.5084
599.3137 470.5924
573.3087 558.6432
568.3083 614.7193
579.298 850.4473
575.2298 1066.6246
557.2939 560.457
556.3056 700.6496
563.3016 594.2851
562.2711 3736.3584
550.3249 2029.9917
549.2879 9837.559
553.3617 1341.3898
552.3331 8327.447
630.3311 1035.4968
635.3246 1341.1886
627.305 878.0244
629.3236 804.5884
646.3247 518.7497
647.3443 1650.7407
636.3382 641.5674
645.3087 2796.6233
609.244 609.0743
611.3238 1109.4137
601.2955 1151.5007
602.4012 1617.78
617.3191 628.2563
618.3196 624.243
613.0077 857.321
614.8992 601.8832
694.3297 906.6925
688.3453 579.119
682.5821 829.1164
681.3913 3652.7961
722.5697 3795.0168
721.3392 18935.53
700.6084 1497.0577
699.4015 6025.42
664.3165 3397.9001
663.3261 2786.8804
654.3448 498.7787
653.3316 4512.8047
675.3483 1479.5513
673.2064 1195.448
671.3495 5011.156
665.4922 1108.5071
758.3929 1456.4507
764.366 774.0029
772.3871 1485.6831
776.4045 1514.6837
777.3982 543.5165
782.3686 4893.7134
783.6473 861.584
784.3902 517.2179
723.3422 677.3052
724.3422 703.932
731.3817 697.346
738.3941 1282.8357
740.3513 854.2287
748.4039 1097.4978
754.373 1403.7977
756.4185 2049.3926
869.7659 5673.3984
868.4101 32266.41
871.4502 7824.2974
870.4094 1770.9023
878.413 757.1422
872.8012 1181.8737
895.4526 4334.567
885.4698 1641.0819
801.6848 952.95
800.3821 5864.6753
835.4072 1181.2449
818.3972 572.672
853.4415 4261.8276
850.4078 1324.7175
867.4604 2344.9329
854.7869 666.5172
102.0485 629.6122
86.0872 2748.0447
84.0713 1462.5339
133.5692 1536.5267
133.0401 3056.541
130.607 903.7305
130.0835 1897.8901
129.0985 2560.7498
120.5786 382.8415
120.0765 844.1058
110.065 14087.024
173.1322 3309.0818
173.7353 1545.4204
156.0793 483.1892
166.095 773.2662
147.1117 3218.3958
147.6678 1528.1112
138.0647 1331.7969
138.6038 635.6518
199.1092 387.7918
201.1274 828.7855
195.7346 781.0632
197.1314 450.6255
194.1015 573.0342
195.0929 1735.5364
187.1485 794.5334
193.1125 988.8856
216.8164 391.8577
216.1377 959.9542
221.7909 1353.2814
221.107 3324.6072
211.1213 1554.7589
205.1007 422.6507
215.1426 2023.8062
211.7889 634.669
238.1359 510.0165
234.1275 768.4296
239.831 4931.0137
239.1189 12071.6045
225.1292 525.7581
223.1546 509.5058
233.163 879.0103
227.0888 588.2811
251.1564 2597.241
251.8857 952.6956
257.1023 740.3005
261.1643 1016.265
243.139 1188.2125
244.1181 628.2187
245.0839 2182.8342
246.1274 888.6898
272.8727 881.3689
274.1305 3330.541
274.8919 1222.1141
279.1529 1321.5344
262.1537 496.968
267.1198 540.5511
271.1316 1700.5928
272.1137 2163.8198
290.147 6478.1587
289.1415 5586.0415
284.1023 473.0103
279.9202 442.9294
294.9855 604.2603
294.1989 1811.9768
292.1559 791.4354
290.9313 2309.3538
307.1536 32014.115
306.2018 1695.9003
302.912 1699.05
302.1108 4876.71
312.1664 433.1985
310.1883 840.4756
309.1564 1530.3906
307.9603 10807.306
318.1853 502.8639
320.1755 17981.426
316.188 1694.7878
317.0112 637.9015
330.1824 393.9091
334.1983 2530.7605
320.9995 5969.1406
329.2299 656.3917
338.1936 27803.938
339.0403 9242.631
335.0408 810.014
336.1784 867.0609
345.2542 400.6666
352.2092 3348.7354
341.1819 544.1395
344.2008 893.6441
356.2131 675.6957
353.079 1076.4545
359.0534 584.3211
358.1736 1785.009
367.2107 644.7713
362.2102 1447.1107
370.1833 488.2232
369.192 1080.1147
373.1808 441.8842
372.2 477.7034
380.2071 1400.2399
375.1964 687.8719
385.1707 1333.1873
381.1143 442.1695
387.2013 1208.2833
386.167 1106.484
388.1921 566.1636
393.2383 1620.7646
394.2191 1768.5048
395.2176 3716.5977
396.1517 1202.9202
397.1924 875.5941
402.2354 468.3809
403.1903 1915.1205
404.1613 946.6688
411.2512 2073.2747
412.2206 592.1364
415.1974 3465.9873
416.1707 881.5226
419.2483 525.5605
420.2442 10123.858
421.2221 13102.461
1423.7314 2248.612
1402.6979 806.1623
1401.6967 16911.584
1383.6981 1242.9999
1366.6576 2011.147
1422.1561 15648.685
1419.7015 44335.79
1405.6725 1104.5354
1404.1362 6113.127
1222.8625 692.356
1221.7909 9004.817
1219.593 29941.963
1204.8427 1837.7805
1332.675 754.2014
1313.69 766.218
1273.6312 2495.312
1255.615 1078.1573
1084.0593 5838.1216
1085.5674 1308.191
1092.5293 3213.9392
1095.5786 3225.592
1113.5886 5423.764
1201.5809 18654.459
1202.5873 1471.0416
1203.7949 3939.9512
1038.515 1043.5792
1055.4954 1459.6812
1064.5396 2623.3855
1067.5713 1339.596
1073.5043 1710.4836
1077.5591 736.5612
1082.5433 38948.668
1083.5485 776.3734
982.4852 5344.964
981.4955 26065.328
984.485 763.0308
983.4996 753.2139
999.5702 693.0264
991.5178 738.0502
1001.959 1506.156
1000.4984 10692.728
913.4658 3632.2388
896.8137 634.5334
947.4625 707.3318
936.4495 940.8535
963.4908 828.0706
954.4896 1489.4515
972.5061 2025.6421
964.4641 884.0143

582.3137 131497.1 2.0 
437.2105 256.3733
433.1886 149.9642
439.2067 291.9002
438.2042 280.2075
428.2462 256.5241
424.1793 464.487
432.2007 153.6818
431.2095 209.2967
414.2009 161.3486
413.2018 200.9961
423.1978 556.6855
422.2155 240.9889
410.2068 146.2831
406.1642 193.206
412.2284 244.3352
411.2304 376.3562
391.1796 163.1054
393.21 148.8574
395.2004 138.5999
405.1959 208.6827
373.1843 147.3952
378.1771 972.3847
379.1799 491.695
380.0831 195.385
366.2303 1138.821
367.11 499.3728
369.3207 221.8169
371.1771 140.6455
359.0598 280.3355
360.1713 236.5356
361.1737 136.7685
365.2301 2392.6199
524.2635 231.2813
507.2375 173.7496
496.2911 448.4659
495.2833 1103.6575
494.2763 1219.7231
492.2602 189.233
491.2623 234.7779
484.2468 162.7795
483.2422 183.9332
478.2625 272.5313
477.264 527.3182
476.2631 536.6176
475.2282 160.9645
474.2244 274.8018
473.2485 281.1454
469.2256 150.8759
463.2455 172.3097
466.2228 149.1297
459.234 659.146
461.236 200.7877
457.2335 367.7882
458.2405 454.2456
455.2266 349.0794
456.2317 576.9491
450.2097 206.8768
452.1992 159.6526
445.2237 154.3765
449.219 347.2525
442.2115 456.6742
443.2078 145.2324
440.2243 953.7996
441.215 992.0765
595.3253 2218.7083
589.3397 181.7044
597.3462 302.0436
596.3358 2156.8801
603.2919 224.1227
598.4292 289.169
672.3281 198.9847
621.298 245.1229
570.2853 670.4676
569.272 709.9896
577.3209 192.0736
571.2949 310.1414
583.3405 196.2814
578.3033 226.4779
588.2987 321.7118
587.2886 379.3525
545.3128 159.9819
551.2834 280.0054
552.2581 441.7985
553.2622 284.9729
554.2854 191.4237
557.3212 226.6722
560.3058 153.8189
563.3064 164.3074
525.2779 222.8014
526.2738 195.7782
534.2759 222.0547
535.2889 163.6647
541.2907 272.2374
542.2894 217.6006
543.2889 180.1903
544.2814 167.1392
936.8776 309.7272
935.4772 1067.4414
934.4848 686.4196
919.4523 267.8635
963.4778 540.8948
953.9136 1636.8916
952.5034 7627.2393
951.5026 2634.5273
848.4335 382.067
839.7957 348.6559
838.4598 1391.866
837.4652 776.8452
918.4481 236.199
917.4709 198.0537
915.4719 407.4384
899.4156 186.8403
735.3548 271.0591
771.3732 215.822
718.3397 230.1359
734.3633 238.0894
819.4394 189.4048
820.4533 412.3742
788.3821 253.3909
806.4018 295.6025
699.3218 169.9831
700.334 202.751
690.3776 231.9157
691.3827 220.1971
710.6348 742.4688
717.3497 336.9916
708.4127 1539.7377
709.4185 1902.6365
1062.556 335.2395
1053.058 354.1282
1051.5798 1335.6174
1050.5997 349.7553
1034.549 439.994
102.0483 211.7597
120.0763 282.7433
86.0871 4119.9097
87.0906 391.6829
73.0732 109.994
84.0722 239.3252
72.0701 1408.8127
185.1691 4177.872
185.7926 2083.6802
147.1111 649.0373
147.6656 295.751
130.0837 281.4678
130.6064 146.6831
120.5788 144.1375
129.0986 497.7056
226.0876 679.9216
226.7778 327.1709
227.7678 144.0046
231.1027 1390.923
231.8014 702.6991
243.1361 299.072
244.0986 3066.7996
244.8145 1369.2081
245.8186 271.1254
249.1293 334.3066
249.8514 165.9126
259.1103 144.4852
277.1248 381.7596
277.892 201.7727
293.1642 144.3958
294.1629 160.5594
197.1304 363.1189
186.7982 428.8143
199.0813 247.0576
197.7706 193.4851
201.1279 146.013
200.1424 228.427
213.1629 1883.5653
203.1111 187.9475
215.14 688.8322
213.8317 854.6567
216.7796 515.2185
216.1038 1007.0128
218.8318 659.199
218.1529 1403.2639
225.1263 233.6968
219.8244 192.6976
330.1786 220.7544
336.1614 238.4488
328.0224 423.3551
329.1875 266.0876
341.0173 212.2924
343.1717 574.8719
339.1779 309.2286
340.1677 434.9837
346.151 247.0123
348.175 192.6736
344.1858 660.132
345.1905 288.3826
357.1876 1535.9949
358.1915 710.079
354.1771 271.3645
355.1829 163.1762
298.9493 172.6769
298.1547 329.6447
296.1479 147.9427
295.14 164.0387
310.1624 160.5681
309.1791 147.9019
308.1736 277.453
300.1429 130.9098
322.1584 139.9184
315.1623 172.4321
312.1618 271.8679
311.1829 137.9747
327.1941 970.1508
326.1761 1181.4464
324.1471 150.0827
323.1321 145.7252

667.8832 25431.5 2.0 
120.5776 88.4774
129.1 216.0321
129.6231 108.0382
136.0728 118.2188
98.0902 138.502
102.0493 69.0487
110.0644 72.6485
120.0772 190.4819
70.0545 99.8233
72.0712 171.9391
84.0704 144.8203
86.0878 245.9934
404.1882 116.7821
395.2199 87.998
409.2186 112.4829
406.1758 104.013
389.2166 106.1855
385.1511 344.1096
391.1462 111.8822
390.1749 113.4571
424.2032 97.8537
423.2228 226.4317
428.2328 87.0805
426.1945 80.0271
412.1971 96.1868
411.2578 105.7164
422.2454 331.6608
413.2165 96.41
354.1677 113.7866
355.1742 83.288
356.1848 79.016
357.1919 488.2702
341.1826 124.6421
343.1775 216.2354
344.1926 133.9824
346.1575 101.0313
377.2224 94.5032
378.1745 285.8743
379.0849 114.5071
384.2458 707.8615
358.0627 289.9541
360.1834 94.4867
369.1841 176.0195
370.0739 91.7321
468.2561 252.9246
467.2177 112.0338
463.2382 102.739
462.2524 128.1723
461.2535 161.9489
459.2333 167.6208
458.2371 260.4764
456.2158 143.0356
482.2703 89.9814
480.2795 433.1909
479.2786 1055.0248
475.2385 104.4757
473.2415 129.782
471.2337 95.3226
470.2354 85.8679
469.2395 110.4845
440.2325 345.5164
441.2125 187.9218
438.2015 102.2748
439.2203 82.5025
434.2528 736.9744
435.2302 304.3977
431.2184 122.5571
433.2215 82.3856
453.2166 100.8472
455.2409 139.9804
451.2255 98.0613
452.2318 189.3564
449.2184 157.6122
450.2088 89.7076
442.2081 105.2249
445.245 90.761
216.1176 207.4948
215.1397 126.5964
225.1593 249.104
216.7927 112.1961
226.8009 101.1896
226.0956 237.5022
230.1444 94.9413
228.116 109.817
231.799 141.0664
231.1035 264.2043
240.1355 99.8109
235.1109 82.4577
242.9069 2230.3127
242.193 4748.511
244.8152 390.2289
244.1006 817.9617
141.1041 99.8507
142.0855 79.6606
143.1171 2780.4336
143.6646 1422.2482
167.0978 192.2621
167.69 79.9419
169.1763 72.7868
175.1265 88.0623
186.1267 79.6365
196.1535 77.063
197.1677 375.9291
197.8114 178.6534
204.1369 253.5811
204.7899 125.3917
213.1005 125.5639
214.1204 114.9546
301.182 92.6813
298.1782 112.3547
295.1639 110.3177
292.1496 74.693
315.1548 118.0569
314.1716 85.3954
311.19 88.2995
308.1711 107.9814
332.2061 1031.9818
329.1929 92.6615
327.0021 119.7105
326.1761 221.8874
340.0603 162.356
339.2029 372.3847
338.1736 80.4167
333.0405 447.66
256.1068 187.5279
256.8405 90.4856
247.1223 85.1016
249.1225 98.752
261.9012 507.1369
270.1901 1141.0519
259.1188 74.2702
261.1616 1109.858
275.1786 293.8204
275.9367 152.9461
270.9441 541.2573
274.1153 179.9851
287.1809 761.2714
287.9577 355.7323
277.1347 82.6243
285.2241 167.751
888.4605 182.465
901.5082 255.5116
906.4698 315.5308
907.8721 123.6536
816.3947 142.0838
822.4617 533.9163
823.7729 184.0109
838.4495 134.3984
778.7166 180.7954
787.3898 156.3277
788.3847 216.7744
805.4046 260.7274
759.396 148.8099
770.3636 155.9708
772.4921 162.298
777.4363 558.3378
734.3632 259.062
727.3998 129.344
757.5109 111.4821
746.3665 135.4613
709.3813 1011.6631
706.374 126.9413
716.3539 130.2163
710.5991 292.1781
691.371 152.6674
686.4095 124.6024
699.3278 181.0408
692.3569 121.9313
673.3505 128.3814
670.581 717.5645
682.346 107.6551
674.3357 119.9917
1340.7412 706.6205
1343.1035 298.2881
1338.6772 247.3332
1339.8806 205.6026
1333.7529 256.9216
1336.0032 153.0231
1289.7036 139.5813
1295.7253 180.2255
1175.6062 146.7526
1179.64 174.349
1146.6898 552.9891
1164.6278 350.1975
1118.5742 157.9586
1119.5928 196.1743
1065.5571 1694.183
1067.0391 383.881
1064.5806 362.2393
1049.5945 197.4553
1048.5331 140.752
1047.5275 287.7689
1030.504 161.3125
1022.5256 114.1393
1021.9994 339.6423
1020.5305 1469.3789
1003.5014 145.6351
1002.5189 184.9814
985.5067 146.9735
951.4998 314.9471
934.4633 144.4813
926.5315 132.3521
920.5928 166.4046
913.4039 111.4669
546.3266 95.7424
551.2882 250.4866
552.2903 124.9443
553.2891 105.5863
557.3326 85.9336
560.2805 97.8888
562.2957 124.9409
563.3029 476.913
533.2742 154.323
534.3088 92.0486
536.3324 98.163
537.308 88.2047
539.2923 88.2844
541.3016 95.7621
544.2657 142.3307
545.2914 288.5315
508.2602 97.9361
506.26 83.3246
514.3184 323.0392
513.2867 682.0435
524.2813 112.2048
516.2828 109.7827
528.2802 123.2592
525.2624 85.9461
485.2848 194.8047
483.2399 97.3434
488.2636 106.9938
486.2822 88.337
496.2549 103.5074
491.2587 107.833
504.2768 101.284
502.2604 120.7642
656.3137 93.3657
659.3456 106.5
652.3625 204.499
655.3247 97.1818
668.6675 109.1818
669.4254 2694.631
664.3544 861.8895
665.5302 260.3733
621.282 108.7602
626.3531 219.385
610.3654 99.5382
620.3322 127.6946
641.3278 98.5603
643.4322 114.2858
627.481 91.827
639.3357 104.1853
599.3184 125.237
598.3285 120.2531
590.3118 218.4461
587.3108 204.7456
609.352 122.1746
608.3264 404.818
607.3264 100.057
603.3124 133.86
574.3274 111.5025
569.288 222.3926
568.2902 89.9904
564.3243 135.9983
584.3 111.86
582.3442 105.7557
581.3013 219.0352
576.2957 94.8899

610.8411 139255.1 2.0 
391.1795 716.148
395.2028 602.6304
385.1532 1466.3334
388.1649 546.2075
383.204 449.0227
384.2394 3855.096
378.181 5448.367
379.0806 1937.7673
412.2172 471.7829
413.2152 816.7471
409.2096 492.4928
411.2297 1232.9603
405.1958 653.0237
406.1708 943.9964
397.2022 456.1632
404.2053 716.5198
427.2019 716.8868
426.2098 658.8195
424.1855 1318.268
423.2039 3209.924
422.2149 1177.9863
421.2184 552.7025
415.2145 552.4844
414.2081 642.7935
440.2312 7446.464
439.2114 949.5796
438.2081 737.3769
437.2222 1412.5118
433.1923 631.1731
431.2165 1138.4631
429.2117 438.6801
428.2339 791.7317
446.222 572.2173
72.0712 1865.0579
447.2196 440.7285
84.0718 1399.6172
449.2213 2189.8992
86.0878 2056.8044
450.2069 894.5956
87.0466 1011.5635
441.218 4220.435
98.0895 3092.2463
442.2097 866.8931
102.0482 531.7635
444.2164 580.2832
120.0768 1091.4973
445.2328 839.7612
120.5795 508.8378
458.2413 4858.6357
129.0994 1826.4589
459.2282 2458.6614
130.0838 1063.5781
460.2369 633.0426
130.6067 471.2855
462.2147 628.1889
141.1005 691.6081
451.2111 1221.347
143.1142 39496.098
455.231 2097.9717
143.663 19647.057
456.2068 2216.6216
144.6734 832.2415
457.2086 863.7745
147.1134 2764.7507
469.2416 887.8806
169.1744 2176.7769
468.2556 1543.6803
147.6707 1228.7114
474.2327 986.9713
191.1234 430.509
473.2451 1779.0902
169.7717 915.5884
465.2166 631.9005
197.8122 3503.0527
463.267 865.4181
197.1677 8348.227
467.2375 546.1542
200.1443 1057.4845
466.2399 493.2672
199.078 614.1469
487.0074 1052.6057
203.1063 666.5208
484.972 1963.1537
200.7961 427.5193
491.2686 1496.9767
214.1227 2134.908
488.6183 428.7299
213.0934 1104.5906
477.2676 1577.4362
216.103 2991.9175
476.2663 3710.6038
215.1412 2300.3906
484.057 1257.1924
218.1548 6806.1577
483.2945 1850.5049
216.7787 1323.4103
226.0891 2298.9707
226.7832 1087.2686
218.8327 2978.8933
225.1609 3367.9324
242.1928 60654.395
242.9068 24102.145
231.1037 6085.205
231.8018 2548.377
249.1297 1360.0123
249.8557 519.6227
244.0997 15389.254
244.8189 5697.217
270.9458 3777.3857
277.1272 1738.7695
259.1131 689.0187
270.1897 9910.911
287.2317 458.5737
286.3215 1049.5115
285.218 6067.109
277.898 643.0475
298.9552 447.4886
298.161 1259.2808
295.1402 420.2269
293.1688 560.4227
308.9804 574.3665
308.1702 1559.0189
302.1542 439.8184
300.1515 382.3932
315.1641 631.8176
312.9841 437.9369
312.1695 999.5354
311.1849 633.8958
316.1731 393.8407
322.1571 576.2461
323.1416 420.4323
325.1593 383.2838
326.1783 6072.922
327.0091 2357.2893
328.137 828.4598
329.1937 1392.9995
330.1774 778.3376
333.1643 460.3
336.1682 895.6489
339.1982 3333.1763
340.17 1979.817
341.0213 709.1573
343.1736 4580.912
344.1916 3051.6118
346.1554 1054.3756
345.045 1173.2471
348.1696 885.3425
347.0125 413.4371
354.1777 1331.4856
350.1807 500.884
357.1912 11072.201
355.1691 701.8287
360.1682 1270.371
358.0616 3795.6118
365.2329 16597.158
361.0431 472.2385
368.1521 521.3192
366.1147 5810.942
373.1638 605.878
372.1852 577.537
708.4158 13804.603
706.3658 1394.3727
699.3165 1088.5536
698.3406 688.3242
692.3478 812.0552
690.3894 1074.6508
689.3328 1001.7687
686.3589 1300.5457
681.33 688.1135
675.3021 492.1185
674.3234 524.5692
673.3425 638.6624
671.3286 953.6671
669.3372 518.5131
668.3477 1149.6316
658.3336 636.5607
833.4223 883.6475
837.4625 11297.852
815.4255 603.7477
819.4492 2770.3235
788.3791 1815.1792
805.4031 2333.4006
770.3712 1296.0562
787.389 1516.8555
735.5984 678.0289
760.386 728.5801
727.4105 539.2853
734.3618 3265.331
717.3274 1407.993
718.5457 626.7297
709.6332 3137.9187
716.3516 1945.8412
1033.5505 2002.3247
1032.5664 1142.5193
1050.5773 25532.422
1045.545 738.6031
952.9246 16443.576
951.5014 74344.85
963.8991 853.026
962.4758 4605.5938
933.4951 3453.3425
917.4742 735.1501
935.8832 1334.395
934.4803 7378.987
847.4466 1197.6145
838.7907 2256.1187
916.4662 1172.6488
915.4842 1203.9015
1052.0696 4018.968
1060.5625 954.8601
1061.5508 2461.4768
1062.5637 1322.3752
522.2723 661.6713
517.2803 528.5503
514.3058 1242.4492
513.2865 3861.8462
533.2619 744.8013
526.2699 580.7111
525.256 433.2198
524.2581 1007.9327
497.2811 585.2215
495.2929 3167.9443
494.28 9763.679
492.2675 673.5255
512.2844 506.8148
507.2417 652.1964
506.2567 462.9725
504.2617 717.0601
550.282 516.9847
551.2765 1712.2968
544.2994 993.2932
546.2869 499.8491
555.2579 679.0456
557.3104 842.1452
552.2513 2717.747
553.2899 831.4039
536.3122 635.7328
539.2952 923.6046
534.286 905.0087
535.2622 536.0499
542.276 1229.7998
543.285 568.9646
540.2951 683.3283
541.2847 1122.5355
575.3085 554.169
573.2615 572.9492
580.2661 720.8037
577.3176 1261.5304
587.2883 4151.9814
581.3436 704.0938
592.322 857.5132
588.3108 579.9517
559.2983 870.8187
558.3013 477.6895
562.3086 900.1533
560.2975 1110.0383
569.2772 6847.1377
568.28 490.7269
571.3166 615.1223
570.2889 1959.5758
613.5023 489.1412
620.32 653.728
621.2858 933.5963
623.3153 681.5823
626.3696 982.3571
640.3314 505.5492
641.3256 797.1902
651.3321 762.3493
595.3284 16596.115
596.3542 1089.8406
597.4301 1415.5875
598.2943 885.3633
602.3055 1002.8194
603.2946 644.5131
605.3135 948.5223
611.3842 4907.024

738.8856 105441.3 2.0 
1039.5154 1337.61
1055.473 581.0354
1008.3762 1405.5468
1029.5153 873.9587
1064.5231 931.0072
1073.5032 815.0233
1057.525 3845.9253
1059.0275 701.1974
1085.5461 591.6809
1092.5327 925.7601
1082.5479 9575.75
1084.0573 1633.7407
1170.6112 1916.0721
1178.5231 622.4296
1121.4512 907.0051
1152.596 756.3527
1220.5991 1024.1016
1219.6117 11041.208
1204.8414 673.0107
1201.5793 4204.468
1331.6879 638.7764
1330.6555 803.189
1222.5641 948.8496
1221.6453 3156.2146
1476.7261 18121.844
1475.8063 1774.7771
1461.2084 1988.1077
1458.7129 4573.763
1482.2258 749.3705
1479.7157 1191.2175
1479.2317 7990.7183
1477.7354 984.8037
663.3276 760.6566
664.3185 1435.4086
653.3235 1106.6549
658.3227 601.152
647.3447 579.335
650.4076 1046.8184
645.3109 796.089
646.3762 398.3337
704.3349 576.1522
707.4042 528.7114
675.347 499.8617
678.3654 860.6971
672.3397 507.4987
674.3529 450.0778
665.4928 493.0943
671.3335 1361.8219
741.3582 522.5483
735.3618 691.5895
728.405 713.0468
723.3322 606.3612
722.5707 1399.9423
721.3414 4665.877
719.4095 707.4863
716.3303 474.5362
773.3539 504.1286
772.3787 536.1245
764.4279 929.9617
758.3998 649.5604
757.68 606.7355
756.4226 2196.8096
754.3679 423.6611
750.2805 958.818
791.409 533.8102
799.3362 639.1838
800.376 2152.4705
801.6766 572.8914
776.394 550.236
781.34 522.5267
782.371 1145.1307
783.3867 586.8809
817.3607 519.2366
850.4402 578.2413
861.327 596.494
867.4694 615.2579
803.3929 559.1014
806.418 546.4799
812.4013 469.1345
813.4402 619.2411
895.4537 1352.2432
885.4719 713.5276
913.4664 1500.434
910.4592 1316.7343
869.7668 1565.843
868.4131 7097.773
879.3326 1004.3845
875.3649 535.9703
981.4987 6088.3555
964.5022 554.0895
990.369 698.295
982.9349 1199.0442
928.4799 2875.2607
916.4275 588.875
937.5203 553.5334
929.7043 1127.5154
482.2722 387.3256
481.2672 503.8322
479.2539 1174.3898
478.2572 2838.74
494.2442 405.136
493.269 460.4272
488.2397 453.785
486.2728 494.8591
469.2641 444.2043
468.2733 939.7505
467.2051 359.8651
466.206 796.0317
476.2645 437.6326
475.257 592.8672
472.2575 400.224
471.2663 578.0566
523.2435 516.3452
528.2988 480.8395
516.2639 874.584
517.2595 567.4312
534.2703 1125.9475
535.3026 553.3398
531.2775 1045.3367
532.2628 606.2148
499.2787 1182.0769
500.291 559.2427
496.2719 5225.152
497.2843 1711.5363
505.2746 571.4517
511.2937 629.6216
503.337 526.7788
504.2908 575.7212
563.3411 1086.7247
562.2756 1066.1057
573.3273 597.5816
565.3101 729.4441
579.302 446.508
575.2632 448.4355
590.244 829.6865
581.3506 666.8047
544.2704 791.6113
538.2849 530.1196
549.287 2751.816
546.3162 468.3698
551.3264 404.7285
550.3114 805.0898
561.2896 408.4261
556.3132 677.6161
612.9632 394.2269
617.3518 611.7261
618.3237 400.9497
621.3152 623.7216
625.3368 573.9808
629.2817 798.8331
635.3121 520.3006
636.3165 397.1138
591.3442 3472.8582
592.3643 494.0764
593.3176 419.984
594.3336 381.9433
601.292 1021.9384
602.3962 782.2466
609.3536 2846.0674
610.3104 634.5649
360.1904 384.8746
359.1714 598.7887
358.1639 574.2935
357.2068 403.6403
353.0759 487.4091
352.2083 1222.5898
344.1954 501.9436
342.1807 403.9881
341.1114 570.2135
336.1782 486.125
335.037 464.6487
334.1965 1241.0447
329.2072 442.7516
320.9581 485.5474
320.1365 1125.8887
316.1846 634.1689
389.2132 450.2746
391.2088 473.5817
387.1982 581.2834
388.3024 564.1752
385.1807 500.9435
386.1702 356.6902
380.2043 1121.6205
381.1156 473.1061
378.189 2129.8225
379.0993 941.3367
373.1883 385.7145
375.1889 476.0822
369.2006 704.6556
372.1923 473.0707
362.1987 757.1356
367.2193 738.5142
420.2433 2760.5317
419.1408 400.7487
422.1885 642.3828
421.2071 1296.6687
413.2044 444.9756
412.1681 466.6004
416.1645 442.5245
415.1994 1092.4427
401.134 648.9774
398.2025 476.7576
404.157 611.96
403.1837 663.5665
395.219 4800.655
392.1223 534.6741
397.2082 1008.6974
396.1445 1895.3552
451.2413 601.0974
452.2419 889.7281
453.2405 507.3935
454.2524 371.9504
442.2733 449.7665
443.2412 552.6414
449.1862 1313.6658
450.1852 640.5095
432.1784 345.7098
433.2216 598.9667
434.2077 362.4808
438.2096 545.5484
424.2394 398.3127
427.2703 492.6823
430.2107 604.3072
431.1895 531.2418
221.1073 736.7756
215.8168 527.4882
226.124 668.7939
221.7888 347.1868
230.8512 2658.1387
230.1554 6057.131
233.1514 355.9123
232.0801 446.5018
235.8279 787.4134
235.1239 1794.399
239.8317 1278.4447
239.1202 2891.3682
242.1636 540.2947
240.8496 334.9216
244.1329 706.6785
243.1388 769.3163
136.0743 645.0165
136.6075 319.9658
143.1161 600.8698
144.0766 361.1469
147.1125 1072.6763
147.6671 509.8698
185.1329 392.7244
187.1489 678.3027
195.0938 441.857
207.1254 355.0299
209.1034 320.2556
211.1246 420.3461
212.1398 711.6918
212.8088 358.1158
214.1584 324.4074
215.143 1119.4728
289.1428 1575.0474
284.1318 631.5733
279.9223 731.1298
279.1537 1787.727
293.1191 588.7348
292.1463 646.4516
290.9212 627.3945
290.1331 1545.1805
302.9131 513.9843
302.1112 1195.3412
301.1168 321.3259
296.1259 423.9762
309.1518 575.1756
307.9591 3650.787
307.1542 8800.471
306.1828 849.3886
251.1532 1083.4003
251.8835 534.9348
245.0893 638.8304
247.1171 400.4641
258.8905 626.4662
260.2012 588.884
257.1075 347.0429
258.1494 1329.107
268.1643 363.7125
271.136 620.8676
261.155 478.9243
265.1227 551.592
274.1259 808.2771
274.8863 398.1721
272.1136 755.3765
272.8771 376.976
110.0652 3658.056
102.0483 650.0637
86.0873 2048.5588
84.0718 1005.8659
72.0705 324.4471
133.5681 602.8688
133.041 1196.9165
130.6046 287.085
129.6194 1001.2419
129.099 2075.3054
120.5783 325.2056
120.0772 684.5513
117.06 676.4053

498.8267 75249.6 2.0 
84.0717 3120.4946
86.0874 9806.518
87.0897 289.8206
101.0997 246.1885
72.0708 733.4443
83.0512 1570.6915
147.1129 5369.092
139.0834 209.0621
157.1344 260.8658
147.6684 2586.707
129.0988 3604.8486
102.0479 1514.4386
130.6056 2106.9023
130.0829 4396.656
184.1128 5460.5347
173.0964 145.8932
185.7549 418.6272
184.7355 2419.1853
167.0865 431.3637
166.1033 350.0338
168.6751 416.6528
168.0813 878.3934
719.4348 1497.0342
715.7208 412.5233
736.4399 281.8951
720.6596 422.7064
709.4468 2309.6892
693.4337 309.5581
714.4969 1368.9366
710.6575 635.653
786.8142 762.035
785.5392 3160.4116
791.4528 421.2673
789.4912 470.4682
738.6807 3396.7842
737.4423 13283.082
740.4501 283.3725
739.6829 234.761
603.5256 230.3717
606.3443 3176.7354
607.3585 457.6841
609.389 292.0586
597.3973 453.9645
598.4657 308.605
601.4112 2228.2957
602.4461 223.7391
626.4565 4199.307
627.3901 396.4926
639.4303 271.278
691.4315 647.6613
611.421 191.9099
623.3767 439.8232
624.353 40812.83
625.3729 3701.133
998.668 1701.2668
997.6282 1153.5647
996.6221 3537.442
851.8873 323.1585
868.5521 517.6577
832.5095 340.3534
850.5349 1252.7133
794.0013 255.3576
822.5453 387.8666
792.2031 350.359
793.3253 437.8609
992.2498 240.7115
995.6684 948.1573
990.2945 255.1558
991.6342 279.4041
978.6105 801.1718
987.6442 241.9155
886.5828 493.5351
933.6178 279.3907
450.2826 455.9085
451.2935 513.4022
452.2894 302.3236
455.305 785.6479
456.2931 334.0347
467.3158 4930.0464
468.3033 1849.3464
469.3143 237.4421
399.2564 336.5529
410.2686 214.0231
413.2571 2301.7017
414.2176 756.0519
424.5332 164.428
427.284 666.5212
428.2595 240.2757
449.3029 605.5311
380.1263 188.9601
379.1339 565.3809
386.1635 261.8025
385.2595 651.1871
396.2393 29405.854
395.2507 769.0469
398.1653 254.2765
397.167 10613.943
368.248 11210.743
367.2253 408.5145
370.129 280.0155
369.1263 4226.2324
373.2953 2302.1917
371.2313 212.983
378.2278 1512.8225
374.186 932.6306
566.8226 400.9571
578.3457 624.948
563.317 191.5879
564.8486 396.4008
581.3624 223.6833
596.362 3689.082
579.3743 204.5455
580.3405 727.9673
526.3434 1024.2039
527.3702 392.3513
524.2928 275.9679
525.2994 270.8697
531.2633 175.429
562.3296 359.2422
529.2521 174.2213
530.7466 209.473
503.3589 676.4413
502.3428 2157.7092
496.3228 7030.2544
495.3106 19422.871
514.3239 257.1073
512.3422 289.0832
509.3323 181.4147
508.3021 175.8559
481.3121 415.4699
479.2926 186.8766
478.2958 712.7214
477.299 1210.9733
494.3278 567.6505
490.8241 307.3257
485.3366 375.9579
484.3291 872.3187
255.1563 557.5828
255.8902 219.0127
258.2225 218.8153
260.2049 6228.7036
242.1924 1268.2659
243.1462 1410.6133
243.8588 668.4416
253.1966 215.0491
237.1409 724.3832
238.127 926.9707
239.1201 793.0718
239.8288 398.9103
227.1793 446.9822
227.8718 203.8917
229.124 2764.9429
229.8168 1218.0005
221.7955 163.2342
221.1106 426.3614
225.8317 160.4817
225.1465 390.1965
213.79 235.8175
212.7741 3800.628
215.8181 349.887
215.1446 800.7664
201.1277 269.6736
199.832 338.2527
212.1064 8979.684
211.1241 238.8569
194.7363 1153.6265
194.0974 2513.2876
199.1861 718.1437
197.1479 222.287
353.0678 323.0789
356.2304 357.531
351.216 614.5859
352.2045 728.4353
343.0659 1262.6826
350.2306 755.3225
338.2371 223.1777
342.2149 3325.5432
325.1918 229.1789
334.1965 199.4213
315.0035 180.5823
324.2096 315.4152
300.1743 353.6728
314.19 491.6717
296.9631 254.4651
298.2232 216.5401
296.173 557.9191
293.2144 211.1187
286.9658 235.6055
286.1834 498.2997
284.9333 274.7151
283.9215 7235.219
283.1488 17663.383
282.1642 506.7034
270.1872 244.5881
268.9283 216.9749
268.1686 476.6799
266.8832 388.7514
265.8832 3881.8525
265.1365 9147.17
264.1501 202.4283
260.9453 2639.4448

769.3594 24160.5 2.0 
175.1234 6546.182
171.7155 3989.559
177.1065 1112.4878
175.7304 2930.1836
143.6649 586.2884
143.1164 1335.2922
171.1158 8803.365
159.08 674.4449
120.5779 1826.7987
120.0763 3842.8525
136.6082 2797.1023
136.0739 5591.1997
86.0872 5788.047
84.0346 556.8062
102.0482 4596.638
101.0644 739.5355
193.1021 862.5016
187.7047 1503.2058
187.0766 3527.0063
177.7154 462.166
221.0974 2827.8174
213.1636 639.5382
205.7574 561.662
205.1011 1483.22
228.138 730.7694
227.1682 836.8163
226.0896 981.5729
221.78 1099.4629
244.819 1139.1366
244.0992 2956.826
243.123 2074.7595
238.1243 1154.103
249.1645 790.9771
255.1444 1303.808
247.1142 4227.65
247.8388 1540.7917
259.1172 654.7566
261.159 1765.9634
257.1682 3189.1836
257.9066 1198.594
265.8756 1760.9281
271.1317 711.2567
261.9032 636.5662
265.1268 5020.1646
274.1959 13234.5625
274.9577 4452.4062
272.1686 4232.6367
272.9288 1525.0237
277.1529 1126.1084
276.1411 2702.6426
282.154 981.4684
278.1299 689.0013
289.1479 2265.3489
287.1135 664.077
293.1249 4045.087
289.9329 758.7937
295.1505 937.9775
293.9146 1375.1727
300.166 24748.77
299.1754 512.7477
304.1408 2537.6213
300.9641 9029.3955
305.9331 605.031
305.1268 1931.4513
312.1684 913.6959
315.1399 599.2457
318.191 782.1423
322.1519 1507.7001
323.1503 1361.9043
327.1406 605.9982
329.195 1338.3087
332.1382 2420.1099
333.1584 2262.1804
334.1745 1139.2587
338.1096 608.0873
339.1755 832.3111
340.1757 1181.728
346.183 631.6682
350.1493 7454.5557
351.0118 2239.44
363.1831 540.9072
362.1568 738.6376
361.1642 864.0635
358.0641 1645.8936
357.1905 4895.771
356.2202 858.4548
355.1375 2653.0637
354.1536 838.8057
378.1458 496.7066
375.2134 567.1672
373.0555 1030.3582
372.1646 2929.3772
371.151 679.6117
370.2583 1684.5653
369.063 883.2467
368.1749 2996.6763
390.1873 1153.0271
391.1832 1418.2972
388.2018 3754.2693
389.1865 1047.127
386.1197 558.507
387.2869 12798.623
379.1752 946.4306
385.1998 1653.4388
407.1729 4064.4287
408.1429 1091.8489
403.192 751.2162
406.1884 501.762
401.2154 597.3313
402.2156 2650.2397
397.244 813.3335
400.1819 594.574
425.1978 580.5782
423.2073 833.4883
430.1884 779.7316
429.2122 696.311
417.223 1896.8354
412.1719 580.6965
419.2008 984.4033
418.2089 2215.234
441.2206 756.4952
440.2295 1475.9652
446.2176 727.0702
445.2223 1007.7404
435.2379 5483.1367
434.1824 709.0617
437.2236 587.9944
436.2299 1583.2896
452.1964 2023.1881
453.2265 873.3932
457.2253 755.7535
458.2341 553.0659
447.2214 1269.6484
448.2185 627.6896
450.2179 581.6572
451.2117 2551.8916
469.2304 1613.4554
470.2642 1549.2529
471.2677 835.253
474.2438 1736.8823
463.2361 3564.7007
464.2219 1584.6469
467.239 1186.0222
468.2293 3064.1206
519.2429 1845.0027
518.2286 691.559
521.2826 826.7341
520.262 2881.802
526.2535 1938.4805
525.249 701.1429
530.2637 629.3183
527.2755 651.9384
503.2489 617.657
502.2416 1494.8004
508.2336 1649.4501
504.2641 1032.8998
510.2919 986.2379
509.2322 1168.0983
514.2349 533.0749
513.2538 551.6763
491.225 754.8262
492.2617 2497.5144
493.2706 1161.361
495.2696 784.074
496.2381 2245.4868
497.243 1005.0656
500.3743 16244.147
501.3859 4189.9556
475.2382 1952.8503
476.2482 1157.8898
479.2144 1625.6567
480.2196 534.8374
481.2462 687.3494
483.3425 1167.9353
485.2484 2164.3384
486.2492 1216.5962
607.2836 704.6303
604.3137 972.8962
598.3315 1366.4124
594.3094 926.905
615.3047 880.2541
612.4118 905.2286
611.3839 1875.276
610.2986 590.8401
580.3071 865.937
577.2809 694.1305
576.2639 2787.7695
571.4016 1133.7333
593.2609 1029.1798
587.3044 854.6505
582.3221 594.512
581.3162 1216.9437
559.228 1237.8811
560.2775 592.7816
555.288 731.9315
558.2466 739.2178
566.3162 574.4515
570.3221 811.2552
564.2952 786.1287
565.2719 1527.5951
537.2863 903.1743
538.2993 545.1321
531.241 631.952
536.2448 1087.048
553.2952 694.3364
554.2419 2145.649
542.2531 825.5504
548.2635 895.1287
739.3322 1301.9
727.6643 825.5208
744.712 6211.061
743.4621 32554.863
722.3126 1658.8502
721.3259 667.1428
726.4357 3431.8555
725.4496 1030.4691
694.3209 822.8939
689.3484 1751.5133
709.4089 1180.6216
698.4347 965.6537
682.311 1032.1
672.3193 1610.8723
685.451 1626.8147
684.3489 959.0872
655.3365 647.5167
661.3522 809.2917
667.3348 2422.297
671.3319 587.6401
639.3394 3131.303
644.3244 1705.9099
649.322 1598.2557
654.3099 661.2053
629.419 14786.651
630.4254 737.8204
631.5474 1142.4534
632.3242 1549.4589
621.4706 712.0707
622.3126 2169.9392
625.2932 713.9058
627.3038 785.4594
965.4976 855.7975
960.5817 1477.3066
948.4714 828.6191
909.4246 909.1499
908.3796 666.1382
892.4097 1159.5752
882.4939 2337.8052
872.8824 8193.388
871.5214 40879.75
855.7359 2786.4263
854.4993 11831.956
853.5071 7483.987
852.407 1358.5847
850.3668 1364.0061
837.4709 1155.4734
836.4616 797.393
813.5131 2430.0122
835.385 1119.0571
802.4335 1282.4987
807.3945 858.2039
795.3972 2015.4644
796.4132 709.6913
777.3853 910.1623
785.4071 1041.5894
771.4244 5534.044
772.7007 920.7905
754.4279 1340.1439
767.3942 792.7577
750.3659 852.3496
752.386 707.0427
745.7074 919.1282
746.458 1139.261
1077.1333 17507.488
1079.6246 887.6263
1086.5952 1093.2566
1134.5519 1362.6646
1151.5725 1845.1454
1220.6875 923.0173
1221.6599 2304.8696
1237.7134 2574.924
1238.6831 42261.336
1239.6833 3986.1533
1240.489 6699.5312
1248.6587 1106.0007
1264.6628 1466.1221
1349.7301 1696.323
1363.7339 1166.1249
1367.745 5510.918
1000.5827 903.5347
983.5533 1509.8323
1017.6174 4278.269
1001.5673 1508.2126
1019.5871 3300.4443
1018.5958 33519.71
1021.5543 1123.7748
1020.0693 5121.0566
1038.4839 2195.8218
1022.5015 813.1564
1057.597 1555.9054
1040.5487 1058.3232
1060.0867 937.6171
1058.5923 6766.4854
1076.6125 10093.413
1075.6116 85012.27
1424.76 16805.377
1423.7936 1121.8257
1407.7389 1293.2814
1406.7561 985.6597
1522.3541 1140.0837
1520.7797 1098.3793
1519.7983 3980.0278
1425.7594 1226.0477
1540.3768 4499.6074
1539.7933 1444.995
1537.8136 13203.234

739.3815 28061.1 2.0 
665.5034 227.4953
667.3319 173.2793
663.3267 363.1383
664.3145 447.3171
673.3508 343.663
675.3309 254.3971
671.3398 451.2522
672.5334 198.727
645.3137 406.4565
647.3384 266.7133
635.3297 233.4484
640.3621 219.0383
657.8268 189.4657
658.3412 169.3937
653.3205 577.8564
654.495 192.1467
754.3875 245.6385
729.3851 178.7502
724.3689 189.3117
722.5669 500.8391
776.402 229.35
772.3799 265.7175
758.4012 362.4605
757.4114 963.9818
705.3433 223.1296
701.3697 229.9019
684.375 173.4912
678.3458 230.9656
721.3397 2121.6575
715.4095 221.6621
713.3691 193.0454
711.4081 229.4114
850.3929 194.544
867.4523 340.0949
868.4117 3590.6865
869.7691 913.0488
877.4495 225.4683
879.4419 217.3789
885.4539 339.3927
893.4512 273.2133
782.3613 537.6594
784.4016 201.8064
796.4156 231.1071
800.3814 666.6893
802.4164 175.4845
806.4375 207.4139
813.4684 194.9288
814.4312 260.3916
921.4375 450.748
920.4595 187.1927
930.8629 292.7929
929.4628 1134.8473
936.4801 205.2751
934.4662 273.4397
948.5049 768.8702
946.4763 246.4878
896.4352 209.7751
895.4472 397.3167
907.4502 259.9724
903.4457 359.9641
913.4635 448.5418
911.4495 613.3168
919.8903 240.9023
917.4487 236.9327
1026.9808 203.6151
1027.4827 361.726
1012.4771 236.4393
1017.6009 309.7341
992.4904 590.049
996.4885 225.4162
982.9459 567.8384
991.5228 257.1157
978.5009 216.1086
981.4992 2866.492
973.4958 211.8547
976.9697 261.5864
962.4731 244.7491
964.4917 423.1983
949.4929 280.9333
960.4846 208.9716
1201.5834 1677.4689
1171.607 563.1187
1161.6501 245.326
1153.5682 366.5058
1133.55 322.4156
1092.5405 303.9885
1085.5634 283.8987
1084.0686 685.9568
1082.552 4382.384
1073.5157 273.6319
1064.5488 353.5295
1060.0021 333.5989
1058.5143 1479.4417
1047.5715 358.9586
1040.5 683.1914
1038.523 218.56
1462.1871 979.5422
1477.716 7286.2964
1480.2106 3198.3337
1481.7395 533.0761
1275.5984 338.6439
1331.6422 645.1383
1332.6724 263.5294
1459.7097 2208.4795
1219.6072 2709.9316
1220.5962 395.4816
1221.2211 265.8157
1222.8542 619.0464
1202.5815 239.5541
1203.789 703.2342
1217.6051 228.2475
1218.6176 291.2016
271.1375 290.5515
261.9037 176.4176
261.1597 332.7151
259.139 186.3883
274.8879 183.9803
274.1273 378.6347
272.8734 171.9989
272.1164 323.0788
284.1305 161.0416
279.9205 269.437
279.1563 568.5266
276.1435 127.3899
292.1496 168.1009
290.9243 273.6046
290.1427 637.0984
289.1431 671.0172
234.1311 166.6592
235.1147 185.8684
231.833 479.7256
233.1561 133.5567
241.1209 272.5435
241.8337 140.8154
239.1185 1216.7897
239.8275 550.4734
245.0897 324.8087
245.8104 169.0054
243.134 259.0657
244.1645 381.4303
257.114 130.6556
258.1521 178.7037
251.1558 566.2546
251.8808 248.9129
193.1061 196.047
156.0777 187.8305
199.1089 157.9048
195.093 175.1935
213.0961 319.3215
211.1239 200.1345
215.1443 271.2805
213.7687 168.9556
221.1067 366.3653
216.1329 148.0534
226.124 162.5518
221.787 175.1735
227.7935 204.7014
227.1047 415.4485
231.1378 1139.7452
230.1465 143.1098
72.0708 130.3952
84.0718 341.0227
86.0877 654.2804
102.0473 186.9816
110.0645 1816.347
118.0442 166.0633
120.0758 239.5016
120.5769 142.6143
129.0993 523.4819
130.0846 290.1153
130.6068 151.6102
133.0415 438.8652
136.0741 496.0271
136.6074 222.0339
147.1142 427.9189
147.6668 190.886
70.0535 211.1456
612.4373 167.5176
612.9771 161.1124
610.312 1367.1245
611.3439 323.6967
628.3252 182.3192
630.3159 196.8611
616.3381 196.4445
627.3094 168.9931
588.2821 234.0527
592.3269 1714.2653
582.3467 455.8146
584.338 154.4701
601.2963 247.6658
609.303 182.1133
593.3546 223.1392
594.3671 183.6597
566.3264 275.4821
565.3679 177.8675
564.3264 456.3197
563.3175 206.1404
579.2912 279.7555
576.3251 195.6243
575.2373 162.2666
567.3279 162.7258
549.2892 1089.6459
544.2617 267.3033
538.304 246.8897
535.2958 183.225
562.267 425.3123
556.2974 192.5
552.2946 263.0416
550.3274 395.9687
515.3364 225.2262
516.2688 301.1199
517.2555 275.5518
519.271 145.2762
526.2784 209.7023
531.2823 527.455
532.3065 169.541
534.2825 496.5809
479.2426 1725.8751
480.2456 606.707
481.2484 152.8985
497.2549 2467.3716
498.2682 1031.793
499.2701 270.2369
500.2812 229.6565
501.2782 180.4834
465.2509 187.2996
464.2427 212.0475
469.2559 496.2971
466.2379 144.4273
471.2665 178.0868
470.2526 197.0502
476.2641 191.3329
473.2588 163.1169
449.1861 605.7565
443.2044 205.7436
451.2345 306.0911
450.1803 244.3297
453.2381 598.5627
452.2338 155.7364
462.2091 154.4202
454.2331 277.4646
433.2206 270.6172
434.2035 144.0956
430.2148 156.3674
431.1853 236.076
426.1903 172.3216
429.2224 251.2859
421.2019 644.8976
425.205 253.3056
416.1458 184.8449
420.2465 1203.4149
411.239 179.001
415.1972 469.2549
403.1837 236.0282
404.1743 152.1071
401.2182 157.4452
402.2458 170.5663
398.1319 142.9169
397.1396 944.9285
396.2039 2378.6533
395.2177 147.8168
387.1989 183.921
386.1466 142.0785
385.1737 246.0955
380.2077 293.4758
379.0818 298.8333
378.1889 629.1115
375.1963 208.3025
373.187 156.9275
369.1883 220.4943
368.2 304.0621
362.1997 235.6429
360.1905 143.2844
352.2106 419.0961
353.0726 218.3174
357.1823 134.3504
358.1753 258.6811
342.1457 299.4851
342.9911 148.6664
344.1853 173.1521
351.1918 174.5381
335.0341 233.3979
336.1703 144.4743
340.1994 446.7477
341.0481 194.0856
320.9589 230.0849
327.1627 156.6713
330.1716 148.2829
334.1928 347.5956
316.9802 199.0143
316.162 376.685
320.1347 570.5325
318.1902 184.6662
309.1487 179.0872
307.958 1605.3179
314.1647 147.7628
312.2051 149.8323
302.9092 207.7624
302.111 500.8938
307.1537 3627.0015
306.1924 210.7295
294.1702 173.1096
292.9383 144.1208
300.1695 139.5977
299.1476 173.9743

822.178 17701.8 4.0 
962.46 562.1201
841.5038 766.5087
833.411 751.6859
826.4031 399.4326
816.3978 476.5825
776.3911 515.1199
734.3478 736.1293
694.426 856.4762
3268.5305 1794.4276
1659.6903 807.0953
1643.7739 875.8962
1637.8895 782.8227
1409.6017 693.8058
1141.6196 530.5369
1026.5598 704.7219
508.3264 771.7266
509.3449 358.4876
468.2352 418.3787
469.2267 300.8679
395.2435 930.2756
396.1715 422.2013
350.2292 334.3304
367.1791 287.846
676.3303 340.2326
677.3215 471.8153
635.3152 393.6368
663.3137 694.8177
606.2899 621.8777
607.3983 509.0608
578.289 443.5898
605.2937 393.6428
240.1097 459.8501
230.1453 327.8993
248.8905 436.6944
248.1674 895.4971
129.6162 277.4484
129.0976 522.0833
167.0952 423.699
147.1113 325.0367
332.1633 327.2689
331.6617 291.8055
341.1568 319.3476
340.1757 294.4227
301.1274 395.9818
300.1866 323.8773
323.157 305.6223
316.1731 347.4968
101.0649 285.2293
110.0666 668.5007
120.0754 541.4128
120.5773 272.6991
84.0715 289.4023
86.0887 370.5083

536.3482 64473.3 2.0 
324.9784 121.5075
326.2303 195.7469
338.2226 228.5716
339.0722 144.6427
340.1741 789.9027
341.1577 2422.93
342.2149 6381.412
343.0645 2667.614
352.2696 190.3342
353.2072 126.4843
354.2357 119.308
356.2312 631.2502
357.1016 275.1086
358.1935 460.4749
359.0624 180.3174
363.2154 285.8477
365.2041 128.3023
364.0921 128.2303
369.2313 135.4117
367.2471 206.7219
373.295 3396.5928
370.2131 264.3134
381.2318 620.1475
374.1828 1416.5895
383.2127 111.7375
382.1343 271.2341
386.1666 322.5115
385.2581 810.8702
392.1358 238.615
391.2115 560.3511
396.1797 176.3205
395.2429 404.5781
259.147 529.3124
260.2049 4496.105
252.833 2151.9211
253.8284 347.39
269.1343 881.227
270.1168 2081.8113
260.9458 1944.5093
268.1563 366.0371
278.887 1072.0458
284.2062 1309.4905
270.8713 915.1696
278.1228 2340.575
287.1437 524.851
287.9215 206.1982
284.9807 564.2615
286.1879 694.6241
296.9368 414.6838
296.1412 901.5642
295.1525 482.0657
293.2162 139.9296
306.1197 211.8947
300.1622 129.6407
299.0079 116.9551
298.209 274.0659
314.19 562.723
313.1656 255.4658
312.1787 231.6483
310.1936 220.223
323.9721 1407.6997
323.147 3525.6243
322.1694 149.6163
314.9997 216.3525
201.1248 282.7171
201.7723 136.2491
207.0812 3380.642
207.7404 1603.6659
197.0978 2618.154
197.7411 1207.3754
199.1852 385.6623
199.8339 190.7603
222.1314 152.1147
224.108 2086.5205
225.0945 2148.6343
225.7822 959.9915
213.1648 1750.2673
213.8359 790.3022
215.1408 558.5652
215.8123 265.5534
235.0792 616.9625
234.0898 162.8235
239.1774 247.5321
235.7831 258.5363
227.8714 214.6269
227.1808 428.4843
229.8185 1457.6837
229.1236 3142.567
250.1276 1410.8337
243.8572 684.2128
252.1051 4781.8174
250.8552 600.9582
241.1368 755.0724
239.8833 117.6668
243.1406 1513.4775
242.1266 1225.9116
102.0473 278.3597
114.0509 103.9208
86.0875 3309.3167
96.0362 127.6693
75.0455 932.1282
84.0721 575.8948
72.0709 361.4506
74.0508 121.5674
141.6064 280.3349
142.591 115.1608
131.6065 153.1562
141.0652 602.9447
130.0833 1073.0469
130.6057 549.952
124.0368 142.4298
129.0984 1203.1615
169.1017 498.3751
167.0866 126.6512
158.6697 169.1159
158.0954 343.3771
157.1315 229.3394
147.6684 1024.4734
147.1132 2032.1025
145.0964 118.9354
185.7704 426.0778
185.1462 840.8412
181.6875 197.7106
181.0694 382.097
179.7013 328.7649
179.0881 759.1251
173.1002 179.7305
169.6977 230.888
716.4637 298.7816
715.7219 2421.2683
724.4897 166.5199
717.496 205.4256
766.4719 459.4423
749.4473 313.2277
778.7188 256.389
777.4431 889.7569
681.3779 6095.9937
665.5195 659.7242
683.1394 420.1392
682.5707 1753.4835
696.488 175.4435
685.124 144.4611
714.5018 9175.58
699.3977 264.3087
868.5657 158.8385
879.5566 227.6924
886.5858 1344.6788
887.9503 324.3124
896.5684 771.6914
897.9475 211.0372
907.5474 774.3313
908.9205 187.9268
785.5375 7114.6333
786.8199 1711.673
787.8343 156.8991
788.5305 155.0887
794.4691 3342.8438
795.7605 912.3447
797.5148 195.5857
811.5228 354.0283
591.3337 250.3112
583.3978 241.7722
582.3497 127.4716
570.36 240.1816
602.4397 799.5397
601.4133 9110.299
599.4066 164.603
594.4131 196.5623
553.3529 742.6436
552.3353 1827.6055
541.3965 218.1021
540.3728 473.959
569.4387 162.7686
568.3842 440.559
565.3867 193.3822
554.3752 177.0451
639.4187 356.2177
640.5812 151.5912
637.3587 338.9589
638.4988 167.4737
663.3757 152.896
664.3508 2089.9565
653.3837 397.2926
654.5367 150.4911
611.4178 261.142
619.3228 304.4779
603.5265 778.4249
609.3757 312.8889
627.3887 296.0175
636.3525 326.3242
620.3914 129.5575
625.3387 142.9415
502.3433 5327.3203
499.361 237.1989
507.3113 1004.2145
503.36 1662.4706
496.297 307.936
491.2968 205.1565
498.3471 743.7272
497.3138 263.7745
485.3374 608.5126
484.3283 1402.7886
490.2845 247.7122
487.3268 133.6004
480.3051 231.6084
472.2729 173.4391
483.3092 267.614
481.3188 454.803
527.3365 534.0291
529.374 170.1065
535.3073 954.6656
536.34 456.3362
523.3779 207.0906
524.3116 457.0309
525.3357 199.013
526.3442 1647.1383
513.3586 142.6539
514.3034 522.3973
515.332 234.5159
520.3447 176.7295
508.3192 800.9364
509.3335 158.6085
510.3207 129.6558
512.3407 141.3338
436.2384 1056.8064
428.2645 492.3262
427.2903 1326.981
426.2399 252.1169
425.2601 341.9603
419.2216 185.3578
415.2227 157.9877
414.2024 994.4687
413.2569 2593.7097
411.1978 131.1284
410.196 520.0816
409.2289 1347.3871
408.2403 542.8198
399.2684 165.1247
398.2163 153.1038
397.2457 353.3564
470.3099 168.7064
471.2728 401.883
468.2991 158.0996
469.3087 370.3772
457.2855 130.7577
464.2843 116.4496
455.2938 2239.5725
456.2876 850.9855
453.2643 1419.1232
454.2512 1789.8473
450.5488 131.5545
452.2859 149.6239
441.2652 127.423
448.5705 131.8464
437.2221 380.5316
439.2366 289.3152
1035.5737 240.8943
1036.6255 415.4274
1037.6066 171.4154
1053.6648 1654.7806
947.558 282.1279
949.5662 159.8934
963.6134 636.288
991.5938 667.0179
1054.6444 562.1633
1055.722 805.8737

769.4246 30162.2 2.0 
228.8316 3796.6077
1540.3739 965.3435
228.1387 8691.151
1539.437 526.3584
240.1385 205.5861
1537.8075 2329.4534
238.123 234.0464
244.1005 557.1816
243.1168 657.8947
247.1143 1020.9461
244.8159 259.7936
255.1367 296.5946
247.8354 435.6098
257.9034 535.2746
257.1658 1194.9524
265.1254 1309.1904
261.1532 371.3597
271.18 211.8759
265.8727 551.579
1309.7292 7575.664
272.1672 623.9217
1310.732 556.418
272.9285 356.2398
1291.7191 742.5471
274.1955 4410.658
1292.696 566.5787
274.9561 1960.653
1348.7437 965.1428
276.1403 887.4791
1349.7372 1132.4695
276.9065 418.632
1312.4025 671.8429
282.1545 220.7638
1332.7292 349.1963
284.1718 720.5153
1370.4719 596.8874
285.1441 979.9874
1424.7662 2350.6548
287.2316 292.7171
1366.7523 15976.869
289.1409 446.0392
1367.7367 2980.8228
293.1224 924.4475
1522.3353 467.0586
293.9073 367.6054
1536.821 1218.7435
297.1223 303.4744
1518.82 550.6218
298.2195 235.4521
1519.7798 904.833
299.1819 639.3672
98.0895 508.8942
86.0875 1238.9122
120.5785 506.7226
120.0767 1043.1719
102.0482 1134.6458
101.0631 300.2866
143.6639 4066.0583
143.1163 8077.5337
136.6071 875.7957
136.0733 1703.2067
175.7297 1120.4352
175.1234 2336.9133
171.7141 639.4925
171.1169 1360.2489
183.7371 352.1501
187.0763 665.608
177.106 280.3296
183.1175 771.118
199.0749 441.0006
200.1422 1448.2906
187.7009 296.2737
193.1083 242.7685
211.1134 266.1911
213.1614 285.7442
200.7934 686.3141
205.101 399.6611
226.0919 263.3058
227.1752 260.3064
221.0993 725.8386
221.7827 296.5543
440.2245 289.216
436.2239 438.4657
435.2369 856.7472
434.1817 252.3345
430.2017 409.2216
429.2208 645.7578
428.2279 308.7673
427.2412 422.1952
419.1782 431.1443
418.2012 394.7069
417.2173 352.7411
413.2119 218.932
412.2658 369.1078
411.1885 275.8557
410.21 422.3882
408.1262 470.9865
402.206 443.715
407.1736 1305.7228
400.1886 198.7922
401.2274 226.4787
391.1697 383.2763
397.2334 305.0898
389.1876 297.5312
390.187 448.5103
387.2858 4842.444
388.1974 1730.6271
385.1949 561.2691
386.1033 252.3691
379.1791 279.9112
382.2194 326.8575
372.1585 559.2035
373.1643 271.6085
369.1852 706.0235
368.1734 677.2953
371.1461 320.8991
370.2507 769.6943
358.0585 3537.5093
357.1889 9482.791
362.1511 417.4108
361.1653 237.745
354.1462 229.0082
351.008 694.4872
355.9999 213.6442
355.131 440.4337
340.1692 717.3666
339.1778 233.4674
350.1486 1802.0511
341.0193 335.1724
330.028 628.8767
332.136 588.8128
333.1596 735.3419
334.0017 328.0237
316.1433 239.4857
322.1481 377.0178
323.1475 368.0349
329.1917 1493.7307
312.1648 2544.8462
312.9754 1032.8547
314.1537 640.8278
314.9671 301.9171
300.1658 4047.7908
300.963 1632.5896
304.1386 632.8922
305.1259 396.5451
540.33 283.0628
537.281 231.9109
536.2439 299.0888
533.2918 465.8098
554.2456 641.1614
549.2978 215.8303
548.2411 215.9701
542.2572 251.5063
523.3066 278.293
521.2827 668.8001
520.2603 1683.2068
519.2582 497.3745
532.2579 1251.2041
529.2706 267.4527
527.2823 281.1296
526.2455 593.0684
509.2419 223.1264
511.3463 236.2766
505.2825 230.1722
508.2405 451.7876
515.2612 238.2835
518.2469 1064.4708
512.3137 213.0925
514.2568 380.2555
497.2463 436.8269
500.3731 4833.0522
495.2919 266.4901
496.237 795.9113
503.2496 405.7822
504.2635 455.7834
501.3899 1604.0054
502.249 600.6373
484.251 209.519
483.3437 407.1664
486.2604 341.2956
485.2389 406.4462
491.2272 216.787
490.2437 213.6936
493.2748 560.5947
492.2612 1351.9178
470.2425 320.8516
469.2167 439.8078
474.2406 488.8528
473.2251 319.4559
476.2386 486.6672
475.2354 1115.4935
481.2563 230.9957
479.2066 488.861
458.218 234.6315
459.2324 272.7479
461.2226 413.8515
462.2139 220.1524
463.2338 633.5914
464.2299 379.707
467.2467 374.4944
468.224 574.2449
445.219 254.2599
446.2208 266.1361
447.2282 775.465
448.2187 427.8796
451.2131 696.4829
452.1979 525.0754
453.1993 278.2621
457.2171 394.1166
689.3434 438.289
696.3669 829.7845
686.6415 1535.7196
687.6428 395.9795
682.312 308.0034
685.4528 5648.932
679.3384 371.2159
681.3242 544.5067
726.4344 550.2578
727.4156 377.4146
722.3038 389.8196
724.3442 447.3605
713.3609 241.5777
721.3217 263.327
707.3286 735.9909
709.3922 245.7835
647.3021 267.0357
644.3301 348.7658
640.4304 371.1148
639.3371 518.3347
636.2946 274.5152
632.3277 290.8724
631.3467 567.0369
629.42 1956.9961
678.3378 276.301
672.3211 341.8874
669.4235 318.1768
668.4198 886.5812
667.3334 518.816
664.3027 550.1234
651.3723 356.7686
649.3277 359.5337
593.2505 446.9568
594.296 342.6877
597.3029 249.8968
603.328 227.0393
582.319 315.8495
586.3069 536.1699
587.3421 268.1286
590.8329 396.7541
614.3174 516.336
615.3096 234.6444
621.3313 239.3111
622.326 404.4795
604.3236 238.9384
610.2761 377.5428
611.364 285.983
612.4261 252.5893
565.2848 456.4772
561.2767 276.6508
571.4102 4184.4707
569.3014 280.0504
557.291 251.2154
555.3147 250.5142
560.2637 811.8347
559.2465 448.2369
578.3143 317.2677
577.2803 1447.544
581.3284 315.412
580.2998 227.5051
573.4793 241.2144
572.4464 723.4926
576.2444 634.4651
574.3156 322.1178
1076.6116 919.6053
1077.1215 2492.7747
1058.5897 1164.1033
1075.6166 14908.815
1163.6538 841.4048
1180.6771 16405.406
1150.5817 470.1991
1151.5813 383.2676
1183.2648 327.813
1221.653 492.5713
1181.6749 2065.0107
1182.2632 2607.3167
1240.5305 1454.5024
1264.6539 375.6888
1237.6869 352.4351
1238.6838 6560.83
966.4554 514.7075
962.0081 1248.4159
961.5909 832.7859
960.5879 6639.3096
1001.5803 480.5319
1000.583 1467.4639
992.4694 317.613
983.5621 529.9141
1020.0602 1150.932
1019.1178 4996.288
1018.5961 7746.585
1017.6083 21594.797
1040.5472 314.9321
1038.4904 381.4323
1037.4862 1333.6108
1021.5338 663.3798
813.5131 8374.574
814.8187 1848.5901
815.8281 310.0991
816.5138 273.8518
824.4788 457.1567
834.3984 274.5632
850.3708 534.9312
852.4006 691.1849
853.4981 996.3237
854.4963 1621.4531
855.8423 358.7205
867.3833 399.3278
871.5213 6524.1714
872.8782 1552.208
882.4905 391.4197
943.5452 525.0273
741.3736 398.8013
739.3433 354.3453
744.7087 1242.2512
743.4626 5251.4556
749.385 290.2323
746.4125 315.6056
772.6898 286.2792
771.414 961.5975
779.3776 436.5936
777.3706 525.8522
794.3834 406.9862
792.3547 472.9256
796.4868 1822.2628
795.4573 671.0323
807.3862 320.5305
797.7834 536.7184

768.942 31079.3 2.0 
228.8316 3796.6077
1540.3739 965.3435
228.1387 8691.151
1539.437 526.3584
240.1385 205.5861
1537.8075 2329.4534
238.123 234.0464
244.1005 557.1816
243.1168 657.8947
247.1143 1020.9461
244.8159 259.7936
255.1367 296.5946
247.8354 435.6098
257.9034 535.2746
257.1658 1194.9524
265.1254 1309.1904
261.1532 371.3597
271.18 211.8759
265.8727 551.579
1309.7292 7575.664
272.1672 623.9217
1310.732 556.418
272.9285 356.2398
1291.7191 742.5471
274.1955 4410.658
1292.696 566.5787
274.9561 1960.653
1348.7437 965.1428
276.1403 887.4791
1349.7372 1132.4695
276.9065 418.632
1312.4025 671.8429
282.1545 220.7638
1332.7292 349.1963
284.1718 720.5153
1370.4719 596.8874
285.1441 979.9874
1424.7662 2350.6548
287.2316 292.7171
1366.7523 15976.869
289.1409 446.0392
1367.7367 2980.8228
293.1224 924.4475
1522.3353 467.0586
293.9073 367.6054
1536.821 1218.7435
297.1223 303.4744
1518.82 550.6218
298.2195 235.4521
1519.7798 904.833
299.1819 639.3672
98.0895 508.8942
86.0875 1238.9122
120.5785 506.7226
120.0767 1043.1719
102.0482 1134.6458
101.0631 300.2866
143.6639 4066.0583
143.1163 8077.5337
136.6071 875.7957
136.0733 1703.2067
175.7297 1120.4352
175.1234 2336.9133
171.7141 639.4925
171.1169 1360.2489
183.7371 352.1501
187.0763 665.608
177.106 280.3296
183.1175 771.118
199.0749 441.0006
200.1422 1448.2906
187.7009 296.2737
193.1083 242.7685
211.1134 266.1911
213.1614 285.7442
200.7934 686.3141
205.101 399.6611
226.0919 263.3058
227.1752 260.3064
221.0993 725.8386
221.7827 296.5543
440.2245 289.216
436.2239 438.4657
435.2369 856.7472
434.1817 252.3345
430.2017 409.2216
429.2208 645.7578
428.2279 308.7673
427.2412 422.1952
419.1782 431.1443
418.2012 394.7069
417.2173 352.7411
413.2119 218.932
412.2658 369.1078
411.1885 275.8557
410.21 422.3882
408.1262 470.9865
402.206 443.715
407.1736 1305.7228
400.1886 198.7922
401.2274 226.4787
391.1697 383.2763
397.2334 305.0898
389.1876 297.5312
390.187 448.5103
387.2858 4842.444
388.1974 1730.6271
385.1949 561.2691
386.1033 252.3691
379.1791 279.9112
382.2194 326.8575
372.1585 559.2035
373.1643 271.6085
369.1852 706.0235
368.1734 677.2953
371.1461 320.8991
370.2507 769.6943
358.0585 3537.5093
357.1889 9482.791
362.1511 417.4108
361.1653 237.745
354.1462 229.0082
351.008 694.4872
355.9999 213.6442
355.131 440.4337
340.1692 717.3666
339.1778 233.4674
350.1486 1802.0511
341.0193 335.1724
330.028 628.8767
332.136 588.8128
333.1596 735.3419
334.0017 328.0237
316.1433 239.4857
322.1481 377.0178
323.1475 368.0349
329.1917 1493.7307
312.1648 2544.8462
312.9754 1032.8547
314.1537 640.8278
314.9671 301.9171
300.1658 4047.7908
300.963 1632.5896
304.1386 632.8922
305.1259 396.5451
540.33 283.0628
537.281 231.9109
536.2439 299.0888
533.2918 465.8098
554.2456 641.1614
549.2978 215.8303
548.2411 215.9701
542.2572 251.5063
523.3066 278.293
521.2827 668.8001
520.2603 1683.2068
519.2582 497.3745
532.2579 1251.2041
529.2706 267.4527
527.2823 281.1296
526.2455 593.0684
509.2419 223.1264
511.3463 236.2766
505.2825 230.1722
508.2405 451.7876
515.2612 238.2835
518.2469 1064.4708
512.3137 213.0925
514.2568 380.2555
497.2463 436.8269
500.3731 4833.0522
495.2919 266.4901
496.237 795.9113
503.2496 405.7822
504.2635 455.7834
501.3899 1604.0054
502.249 600.6373
484.251 209.519
483.3437 407.1664
486.2604 341.2956
485.2389 406.4462
491.2272 216.787
490.2437 213.6936
493.2748 560.5947
492.2612 1351.9178
470.2425 320.8516
469.2167 439.8078
474.2406 488.8528
473.2251 319.4559
476.2386 486.6672
475.2354 1115.4935
481.2563 230.9957
479.2066 488.861
458.218 234.6315
459.2324 272.7479
461.2226 413.8515
462.2139 220.1524
463.2338 633.5914
464.2299 379.707
467.2467 374.4944
468.224 574.2449
445.219 254.2599
446.2208 266.1361
447.2282 775.465
448.2187 427.8796
451.2131 696.4829
452.1979 525.0754
453.1993 278.2621
457.2171 394.1166
689.3434 438.289
696.3669 829.7845
686.6415 1535.7196
687.6428 395.9795
682.312 308.0034
685.4528 5648.932
679.3384 371.2159
681.3242 544.5067
726.4344 550.2578
727.4156 377.4146
722.3038 389.8196
724.3442 447.3605
713.3609 241.5777
721.3217 263.327
707.3286 735.9909
709.3922 245.7835
647.3021 267.0357
644.3301 348.7658
640.4304 371.1148
639.3371 518.3347
636.2946 274.5152
632.3277 290.8724
631.3467 567.0369
629.42 1956.9961
678.3378 276.301
672.3211 341.8874
669.4235 318.1768
668.4198 886.5812
667.3334 518.816
664.3027 550.1234
651.3723 356.7686
649.3277 359.5337
593.2505 446.9568
594.296 342.6877
597.3029 249.8968
603.328 227.0393
582.319 315.8495
586.3069 536.1699
587.3421 268.1286
590.8329 396.7541
614.3174 516.336
615.3096 234.6444
621.3313 239.3111
622.326 404.4795
604.3236 238.9384
610.2761 377.5428
611.364 285.983
612.4261 252.5893
565.2848 456.4772
561.2767 276.6508
571.4102 4184.4707
569.3014 280.0504
557.291 251.2154
555.3147 250.5142
560.2637 811.8347
559.2465 448.2369
578.3143 317.2677
577.2803 1447.544
581.3284 315.412
580.2998 227.5051
573.4793 241.2144
572.4464 723.4926
576.2444 634.4651
574.3156 322.1178
1076.6116 919.6053
1077.1215 2492.7747
1058.5897 1164.1033
1075.6166 14908.815
1163.6538 841.4048
1180.6771 16405.406
1150.5817 470.1991
1151.5813 383.2676
1183.2648 327.813
1221.653 492.5713
1181.6749 2065.0107
1182.2632 2607.3167
1240.5305 1454.5024
1264.6539 375.6888
1237.6869 352.4351
1238.6838 6560.83
966.4554 514.7075
962.0081 1248.4159
961.5909 832.7859
960.5879 6639.3096
1001.5803 480.5319
1000.583 1467.4639
992.4694 317.613
983.5621 529.9141
1020.0602 1150.932
1019.1178 4996.288
1018.5961 7746.585
1017.6083 21594.797
1040.5472 314.9321
1038.4904 381.4323
1037.4862 1333.6108
1021.5338 663.3798
813.5131 8374.574
814.8187 1848.5901
815.8281 310.0991
816.5138 273.8518
824.4788 457.1567
834.3984 274.5632
850.3708 534.9312
852.4006 691.1849
853.4981 996.3237
854.4963 1621.4531
855.8423 358.7205
867.3833 399.3278
871.5213 6524.1714
872.8782 1552.208
882.4905 391.4197
943.5452 525.0273
741.3736 398.8013
739.3433 354.3453
744.7087 1242.2512
743.4626 5251.4556
749.385 290.2323
746.4125 315.6056
772.6898 286.2792
771.414 961.5975
779.3776 436.5936
777.3706 525.8522
794.3834 406.9862
792.3547 472.9256
796.4868 1822.2628
795.4573 671.0323
807.3862 320.5305
797.7834 536.7184

740.4322 77944.2 2.0 
651.3826 277.3276
664.2995 477.6035
641.9931 269.6688
649.3286 404.9327
640.3555 659.8348
641.4014 200.8547
636.3094 251.3347
639.3226 450.1563
631.3314 541.7294
632.3257 207.0458
622.3348 429.7867
628.4124 266.489
616.3391 210.0078
621.3134 331.3058
611.3194 219.7361
614.3154 460.2176
610.2955 253.3664
603.3137 244.3634
594.3282 233.3369
593.264 250.2738
588.3517 193.2724
586.313 463.3964
583.2963 211.3063
581.344 216.8264
574.3163 303.1025
573.4856 304.0374
572.443 511.3852
571.411 3982.4583
569.2918 256.0029
565.2793 325.6112
557.2964 210.9135
555.2929 246.7316
814.8212 2173.0251
815.4484 788.4528
817.4259 211.6223
824.4899 488.3361
795.4479 1078.987
796.4836 1885.5529
797.78 651.2823
813.514 8842.401
758.3887 290.9397
777.3773 449.7726
792.3739 260.358
794.3824 245.9017
730.3879 198.4579
744.4128 401.0275
749.369 252.4787
757.3567 219.4403
721.3247 246.2585
715.4398 425.8595
727.3827 317.0533
723.3716 236.8602
688.4442 212.4187
687.653 535.2493
699.374 243.7369
696.4087 297.8141
684.353 227.6367
681.3165 366.9727
686.4587 1726.7614
685.4534 6257.625
668.413 818.7776
667.3397 657.9535
670.3815 218.1767
669.5604 351.5215
476.2459 280.5836
479.2219 361.8399
474.2401 357.5602
475.2341 294.9358
485.2335 179.957
486.2578 225.5074
482.274 202.561
483.3338 225.8489
461.2186 386.3704
463.2325 832.1215
454.2493 205.1006
458.2234 192.2821
469.2144 227.3898
473.2341 227.7288
464.2222 332.994
468.2392 188.4214
447.222 301.6906
446.2207 179.5924
445.2114 308.5214
437.2151 231.634
453.2468 189.1638
452.204 463.5789
451.2164 470.4994
448.2064 185.4468
427.2347 427.2558
419.1937 196.2668
418.2006 472.6165
417.2183 454.0894
436.2226 267.6682
435.2315 1130.9012
430.1985 175.4694
428.2167 223.4592
527.2763 203.6548
529.2873 231.406
536.2426 264.0993
537.2891 230.4378
540.3 210.1525
541.3309 185.0395
552.2991 219.6663
554.237 403.7747
516.3569 179.2348
518.2487 652.2598
519.2763 286.6739
520.26 456.6492
521.2868 211.164
523.303 238.401
524.3135 178.2845
526.2494 428.5467
504.2568 188.7906
502.248 465.4878
509.2406 238.6317
508.2375 314.6848
511.3342 237.8377
510.2931 230.0197
515.3206 308.2695
513.2828 212.3669
493.2727 300.8779
492.261 577.1804
496.2448 331.6457
495.2766 292.96
498.257 205.0779
497.244 281.9326
501.3854 900.2476
500.3688 2533.7556
318.1889 290.3723
314.9672 257.6269
314.1552 526.2162
312.1736 236.8724
305.9344 178.1319
305.1274 385.2713
304.1402 427.7648
300.9609 2174.9614
334.675 205.0058
334.177 279.4566
333.1557 450.7653
332.1394 468.0591
329.1828 249.6037
323.9876 172.1445
323.1503 357.4188
322.1547 304.0143
287.1136 192.2433
289.1505 546.5865
282.9136 169.2455
284.143 168.8278
276.9081 297.6286
282.1423 361.5278
274.9551 1075.9169
276.1407 564.547
299.18 633.3403
300.1651 5368.5127
297.1292 333.6053
298.2198 213.3544
293.9065 348.4933
295.1569 157.8346
289.932 240.6562
293.1199 819.391
391.1974 319.5304
390.1956 340.5093
397.259 189.4534
392.1642 162.5657
387.2845 2898.18
386.1095 202.0027
389.1914 187.8035
388.1899 1189.0713
411.1957 257.518
410.2158 498.7546
413.2126 228.9961
412.2514 286.0108
403.1813 316.4646
402.2233 666.2036
409.2138 173.8491
407.173 844.7468
351.0099 600.7821
352.2016 172.3206
357.1827 347.1411
361.1736 193.7438
340.1885 512.2096
341.0363 253.8741
349.1674 175.0098
350.1493 1469.1604
373.1705 183.8404
382.2224 282.4915
383.1999 179.7542
385.2002 392.2056
368.177 685.8327
369.056 277.6894
370.2554 392.912
371.1513 227.4098
70.0552 229.2247
120.0768 858.1536
102.048 881.7128
101.0639 176.74
86.0871 1449.794
136.6076 718.1588
136.0732 1380.6161
129.1009 220.707
120.579 400.3441
171.7142 759.3229
171.1163 1731.467
143.6655 158.4715
143.1167 334.0997
244.1116 270.2399
243.1201 335.2155
247.8362 382.0756
247.1154 882.7054
255.1397 308.4604
249.1613 165.9816
257.9015 341.0753
257.1661 699.0101
261.9032 188.2751
261.1619 408.8304
265.8713 474.7417
265.1257 1043.3954
272.1657 895.9457
271.1564 335.3935
274.1963 2526.0547
272.9225 457.486
175.1223 1267.4746
175.7298 608.8287
177.1059 220.405
187.0762 681.8099
187.7025 327.9568
193.1016 156.4599
199.1104 153.4824
205.1025 364.9298
205.7559 184.3799
213.1543 177.4868
221.0956 599.4259
221.7798 280.2783
226.1045 159.3695
227.1094 541.5054
227.8002 276.4835
238.119 265.319
850.3809 268.4658
871.4374 277.727
892.4144 257.9561
907.4738 247.2345
909.4601 287.5884
943.5465 554.8515
960.5856 6504.6055
961.5715 1139.8685
962.0059 1322.9535
963.5166 346.7143
964.4839 336.2991
979.4786 247.4743
980.4736 510.4958
983.5257 279.5808
992.5245 289.442
1000.5817 1260.3861
1017.6057 19310.71
1001.5765 324.2157
1019.0701 4113.766
1018.6053 2626.2622
1049.5225 343.2536
1021.5697 305.0387
1078.5536 250.2062
1076.5321 354.2473
1163.6481 525.3141
1093.5596 368.9453
1181.6776 1274.2594
1180.6774 8808.24
1206.6654 332.1744
1182.4364 1816.51
1309.7151 1312.3938
1291.7145 361.3961
1366.756 3243.4973
1461.7825 698.929
1331.6733 286.4644
1349.7225 356.0709
1480.7815 665.1263
1482.2979 1240.0679
1464.2616 398.1357
1479.796 2432.4102
1483.7568 383.2648

699.3415 6875.6 2.0 
1803.713 6947.73
1786.7076 1577.2301
1807.578 948.1558
1806.7976 1686.5957
1486.167 560.386
1483.6812 1844.1279
1705.8232 971.7299
1608.757 756.2604
2148.8713 1253.4594
1966.7806 2663.1843
1182.5762 890.2804
1190.601 722.2612
1218.5886 712.1389
1231.5621 1317.33
1112.7051 469.2669
1139.5214 548.3595
1157.5084 659.1199
1165.5334 606.0241
1345.6476 612.2147
1382.6412 646.1967
1398.601 681.2069
1399.9951 621.6071
1237.5217 1110.0378
1240.5687 499.1462
1254.5372 4517.589
1255.844 505.146
926.425 688.007
923.4111 676.1995
921.4541 3212.1963
911.4482 706.7091
904.2272 514.101
895.4308 627.124
893.4525 3852.3086
884.5071 1485.8118
1110.5973 3765.8223
1028.4355 725.7543
1013.5482 1121.434
992.5071 2829.1472
991.6115 978.7155
975.4083 566.5452
965.9217 518.8076
964.4977 4235.042
797.3797 599.1467
810.4219 539.695
779.3973 644.7012
796.3929 510.4428
764.3803 546.1428
771.4222 1416.7114
759.6509 1516.4774
760.1593 559.8723
859.3958 473.1674
875.9737 530.906
848.4123 607.373
850.4467 537.7462
831.3729 473.9752
845.3708 432.0387
812.3589 468.7775
828.5488 1347.7103
573.2239 1028.3647
571.3092 639.9611
577.2971 412.4578
574.2848 535.0944
556.2872 368.1102
550.2556 368.1725
569.2682 769.5809
557.3068 362.3936
543.2753 402.6992
541.2661 352.6166
549.2845 354.3781
545.2784 306.5457
524.3006 349.339
521.2628 486.5147
539.2846 371.9679
525.3195 410.5786
613.9346 363.5674
616.3387 982.7158
620.7894 362.9032
621.2976 437.8765
599.2979 666.2908
602.2422 447.8989
611.3222 4017.682
612.3453 424.1224
588.3532 743.8066
594.2672 455.468
595.3256 420.8192
597.3462 399.9836
582.2761 410.6535
583.3204 4645.8125
584.347 314.1373
584.8819 1187.1339
687.3655 433.429
685.3307 453.0987
684.4371 342.4288
682.3369 900.5944
666.3254 378.0471
665.3045 493.9508
659.4952 675.0824
658.3395 2268.9744
654.3346 542.9973
649.3367 499.5506
642.337 420.7045
640.3092 439.5486
637.3022 385.7982
630.5479 352.6853
629.4415 467.6782
628.4291 3249.727
757.3984 369.8518
758.3904 6315.865
731.6381 856.6901
751.3889 546.1222
723.3203 489.3763
730.3947 3510.6223
715.4653 9114.663
716.6877 2137.6763
702.3798 446.9005
706.3351 401.3214
698.3491 970.9827
699.3356 340.978
695.3286 364.8459
697.4532 660.4449
691.8065 395.0399
692.3204 408.5294
350.1599 314.6234
349.1664 301.5663
352.0598 1658.5511
351.1999 4325.194
366.5781 456.9369
356.2285 427.796
368.2032 911.2346
367.2084 356.5865
332.2004 1274.9619
331.1231 1406.4209
334.1707 619.5406
333.0439 528.0741
341.049 1261.7783
340.199 3296.0054
345.1862 318.6649
342.0441 335.1979
402.2606 5264.5728
403.195 1842.6824
406.215 356.4268
407.1992 350.1791
408.1978 685.922
409.2202 667.5616
411.2287 441.7998
422.1341 1046.506
369.0966 452.6775
380.1968 856.7783
381.0986 380.5732
383.2228 368.0407
385.2253 1670.7936
386.1313 779.9739
390.2136 675.8907
398.1856 623.7918
458.1989 643.4473
457.2102 325.162
456.2214 420.9316
454.269 690.9022
474.2419 305.0638
470.2137 419.8101
460.2263 291.9914
459.1991 301.3257
428.2557 312.9595
426.2418 391.5837
425.2819 620.3111
423.1056 346.906
453.2854 1170.3145
443.1956 314.4975
441.2099 286.6747
440.2258 534.1276
503.2613 427.3059
506.2484 361.753
499.2896 295.1924
501.2651 341.2921
515.347 6802.6562
516.3705 2107.8367
511.2698 359.0728
513.2255 367.7187
478.2399 334.1096
480.2763 305.6957
475.2597 306.3612
476.1671 356.3741
496.2882 498.3721
498.2807 967.4326
481.2932 387.4934
495.2708 1797.3754
225.1051 814.1852
226.1213 712.7681
227.1071 3415.812
227.7973 1573.6971
211.1356 377.1021
212.136 429.6773
213.0431 272.8477
214.133 302.484
235.1139 633.3516
235.8191 294.2831
238.092 342.3167
240.1319 314.9914
230.1463 859.0162
230.8439 360.6913
233.1339 1118.6069
233.8342 486.8923
254.1317 270.3344
251.1136 432.9067
255.8487 382.3249
255.1145 822.2111
244.1312 893.6627
243.1424 572.4681
249.1638 497.5829
244.8505 447.6651
272.8987 964.8317
272.1425 2261.5535
277.9235 372.2174
277.1572 865.8537
261.1517 1687.2917
258.1 528.1222
271.1299 320.1595
261.8943 728.5615
292.1611 2061.857
292.9452 1497.881
289.1637 1510.8717
289.9425 642.4268
283.9247 317.771
288.1319 284.7054
279.1055 324.1359
283.1523 805.4963
304.056 343.8794
306.1637 1311.3273
299.1482 889.7877
299.9451 375.7971
297.1661 292.7464
298.1464 511.925
294.1792 280.0016
296.1985 405.0209
317.1471 1012.4409
316.1509 331.4912
315.0259 492.625
314.21 1110.2285
313.1104 374.0372
312.1961 493.5317
311.1475 404.4191
306.9682 821.999
329.1467 416.1269
327.9797 327.3068
327.1465 802.5771
324.0298 534.1941
323.2028 1352.732
321.9042 675.5043
321.0796 1737.0272
317.9665 409.7517
84.0718 467.1134
86.0873 3802.8416
70.0549 1415.5212
120.5765 426.9263
129.0986 1493.6143
112.0803 277.3023
120.0757 834.51
136.073 2880.6545
133.5689 346.2385
133.04 694.1691
129.6196 730.3671
175.1216 921.3841
173.1322 565.3529
139.0499 296.0414
136.6072 1467.2272
199.1131 1052.5063
178.6793 533.5917
178.069 1219.5903
175.7281 433.313
204.0848 342.2663
201.7749 386.0657
201.1246 858.2299
199.7575 471.3659

770.7377 39366.2 2.0 
175.1234 6546.182
171.7155 3989.559
177.1065 1112.4878
175.7304 2930.1836
143.6649 586.2884
143.1164 1335.2922
171.1158 8803.365
159.08 674.4449
120.5779 1826.7987
120.0763 3842.8525
136.6082 2797.1023
136.0739 5591.1997
86.0872 5788.047
84.0346 556.8062
102.0482 4596.638
101.0644 739.5355
193.1021 862.5016
187.7047 1503.2058
187.0766 3527.0063
177.7154 462.166
221.0974 2827.8174
213.1636 639.5382
205.7574 561.662
205.1011 1483.22
228.138 730.7694
227.1682 836.8163
226.0896 981.5729
221.78 1099.4629
244.819 1139.1366
244.0992 2956.826
243.123 2074.7595
238.1243 1154.103
249.1645 790.9771
255.1444 1303.808
247.1142 4227.65
247.8388 1540.7917
259.1172 654.7566
261.159 1765.9634
257.1682 3189.1836
257.9066 1198.594
265.8756 1760.9281
271.1317 711.2567
261.9032 636.5662
265.1268 5020.1646
274.1959 13234.5625
274.9577 4452.4062
272.1686 4232.6367
272.9288 1525.0237
277.1529 1126.1084
276.1411 2702.6426
282.154 981.4684
278.1299 689.0013
289.1479 2265.3489
287.1135 664.077
293.1249 4045.087
289.9329 758.7937
295.1505 937.9775
293.9146 1375.1727
300.166 24748.77
299.1754 512.7477
304.1408 2537.6213
300.9641 9029.3955
305.9331 605.031
305.1268 1931.4513
312.1684 913.6959
315.1399 599.2457
318.191 782.1423
322.1519 1507.7001
323.1503 1361.9043
327.1406 605.9982
329.195 1338.3087
332.1382 2420.1099
333.1584 2262.1804
334.1745 1139.2587
338.1096 608.0873
339.1755 832.3111
340.1757 1181.728
346.183 631.6682
350.1493 7454.5557
351.0118 2239.44
363.1831 540.9072
362.1568 738.6376
361.1642 864.0635
358.0641 1645.8936
357.1905 4895.771
356.2202 858.4548
355.1375 2653.0637
354.1536 838.8057
378.1458 496.7066
375.2134 567.1672
373.0555 1030.3582
372.1646 2929.3772
371.151 679.6117
370.2583 1684.5653
369.063 883.2467
368.1749 2996.6763
390.1873 1153.0271
391.1832 1418.2972
388.2018 3754.2693
389.1865 1047.127
386.1197 558.507
387.2869 12798.623
379.1752 946.4306
385.1998 1653.4388
407.1729 4064.4287
408.1429 1091.8489
403.192 751.2162
406.1884 501.762
401.2154 597.3313
402.2156 2650.2397
397.244 813.3335
400.1819 594.574
425.1978 580.5782
423.2073 833.4883
430.1884 779.7316
429.2122 696.311
417.223 1896.8354
412.1719 580.6965
419.2008 984.4033
418.2089 2215.234
441.2206 756.4952
440.2295 1475.9652
446.2176 727.0702
445.2223 1007.7404
435.2379 5483.1367
434.1824 709.0617
437.2236 587.9944
436.2299 1583.2896
452.1964 2023.1881
453.2265 873.3932
457.2253 755.7535
458.2341 553.0659
447.2214 1269.6484
448.2185 627.6896
450.2179 581.6572
451.2117 2551.8916
469.2304 1613.4554
470.2642 1549.2529
471.2677 835.253
474.2438 1736.8823
463.2361 3564.7007
464.2219 1584.6469
467.239 1186.0222
468.2293 3064.1206
519.2429 1845.0027
518.2286 691.559
521.2826 826.7341
520.262 2881.802
526.2535 1938.4805
525.249 701.1429
530.2637 629.3183
527.2755 651.9384
503.2489 617.657
502.2416 1494.8004
508.2336 1649.4501
504.2641 1032.8998
510.2919 986.2379
509.2322 1168.0983
514.2349 533.0749
513.2538 551.6763
491.225 754.8262
492.2617 2497.5144
493.2706 1161.361
495.2696 784.074
496.2381 2245.4868
497.243 1005.0656
500.3743 16244.147
501.3859 4189.9556
475.2382 1952.8503
476.2482 1157.8898
479.2144 1625.6567
480.2196 534.8374
481.2462 687.3494
483.3425 1167.9353
485.2484 2164.3384
486.2492 1216.5962
607.2836 704.6303
604.3137 972.8962
598.3315 1366.4124
594.3094 926.905
615.3047 880.2541
612.4118 905.2286
611.3839 1875.276
610.2986 590.8401
580.3071 865.937
577.2809 694.1305
576.2639 2787.7695
571.4016 1133.7333
593.2609 1029.1798
587.3044 854.6505
582.3221 594.512
581.3162 1216.9437
559.228 1237.8811
560.2775 592.7816
555.288 731.9315
558.2466 739.2178
566.3162 574.4515
570.3221 811.2552
564.2952 786.1287
565.2719 1527.5951
537.2863 903.1743
538.2993 545.1321
531.241 631.952
536.2448 1087.048
553.2952 694.3364
554.2419 2145.649
542.2531 825.5504
548.2635 895.1287
739.3322 1301.9
727.6643 825.5208
744.712 6211.061
743.4621 32554.863
722.3126 1658.8502
721.3259 667.1428
726.4357 3431.8555
725.4496 1030.4691
694.3209 822.8939
689.3484 1751.5133
709.4089 1180.6216
698.4347 965.6537
682.311 1032.1
672.3193 1610.8723
685.451 1626.8147
684.3489 959.0872
655.3365 647.5167
661.3522 809.2917
667.3348 2422.297
671.3319 587.6401
639.3394 3131.303
644.3244 1705.9099
649.322 1598.2557
654.3099 661.2053
629.419 14786.651
630.4254 737.8204
631.5474 1142.4534
632.3242 1549.4589
621.4706 712.0707
622.3126 2169.9392
625.2932 713.9058
627.3038 785.4594
965.4976 855.7975
960.5817 1477.3066
948.4714 828.6191
909.4246 909.1499
908.3796 666.1382
892.4097 1159.5752
882.4939 2337.8052
872.8824 8193.388
871.5214 40879.75
855.7359 2786.4263
854.4993 11831.956
853.5071 7483.987
852.407 1358.5847
850.3668 1364.0061
837.4709 1155.4734
836.4616 797.393
813.5131 2430.0122
835.385 1119.0571
802.4335 1282.4987
807.3945 858.2039
795.3972 2015.4644
796.4132 709.6913
777.3853 910.1623
785.4071 1041.5894
771.4244 5534.044
772.7007 920.7905
754.4279 1340.1439
767.3942 792.7577
750.3659 852.3496
752.386 707.0427
745.7074 919.1282
746.458 1139.261
1077.1333 17507.488
1079.6246 887.6263
1086.5952 1093.2566
1134.5519 1362.6646
1151.5725 1845.1454
1220.6875 923.0173
1221.6599 2304.8696
1237.7134 2574.924
1238.6831 42261.336
1239.6833 3986.1533
1240.489 6699.5312
1248.6587 1106.0007
1264.6628 1466.1221
1349.7301 1696.323
1363.7339 1166.1249
1367.745 5510.918
1000.5827 903.5347
983.5533 1509.8323
1017.6174 4278.269
1001.5673 1508.2126
1019.5871 3300.4443
1018.5958 33519.71
1021.5543 1123.7748
1020.0693 5121.0566
1038.4839 2195.8218
1022.5015 813.1564
1057.597 1555.9054
1040.5487 1058.3232
1060.0867 937.6171
1058.5923 6766.4854
1076.6125 10093.413
1075.6116 85012.27
1424.76 16805.377
1423.7936 1121.8257
1407.7389 1293.2814
1406.7561 985.6597
1522.3541 1140.0837
1520.7797 1098.3793
1519.7983 3980.0278
1425.7594 1226.0477
1540.3768 4499.6074
1539.7933 1444.995
1537.8136 13203.234

769.8811 9208.7 2.0 
175.1234 6546.182
171.7155 3989.559
177.1065 1112.4878
175.7304 2930.1836
143.6649 586.2884
143.1164 1335.2922
171.1158 8803.365
159.08 674.4449
120.5779 1826.7987
120.0763 3842.8525
136.6082 2797.1023
136.0739 5591.1997
86.0872 5788.047
84.0346 556.8062
102.0482 4596.638
101.0644 739.5355
193.1021 862.5016
187.7047 1503.2058
187.0766 3527.0063
177.7154 462.166
221.0974 2827.8174
213.1636 639.5382
205.7574 561.662
205.1011 1483.22
228.138 730.7694
227.1682 836.8163
226.0896 981.5729
221.78 1099.4629
244.819 1139.1366
244.0992 2956.826
243.123 2074.7595
238.1243 1154.103
249.1645 790.9771
255.1444 1303.808
247.1142 4227.65
247.8388 1540.7917
259.1172 654.7566
261.159 1765.9634
257.1682 3189.1836
257.9066 1198.594
265.8756 1760.9281
271.1317 711.2567
261.9032 636.5662
265.1268 5020.1646
274.1959 13234.5625
274.9577 4452.4062
272.1686 4232.6367
272.9288 1525.0237
277.1529 1126.1084
276.1411 2702.6426
282.154 981.4684
278.1299 689.0013
289.1479 2265.3489
287.1135 664.077
293.1249 4045.087
289.9329 758.7937
295.1505 937.9775
293.9146 1375.1727
300.166 24748.77
299.1754 512.7477
304.1408 2537.6213
300.9641 9029.3955
305.9331 605.031
305.1268 1931.4513
312.1684 913.6959
315.1399 599.2457
318.191 782.1423
322.1519 1507.7001
323.1503 1361.9043
327.1406 605.9982
329.195 1338.3087
332.1382 2420.1099
333.1584 2262.1804
334.1745 1139.2587
338.1096 608.0873
339.1755 832.3111
340.1757 1181.728
346.183 631.6682
350.1493 7454.5557
351.0118 2239.44
363.1831 540.9072
362.1568 738.6376
361.1642 864.0635
358.0641 1645.8936
357.1905 4895.771
356.2202 858.4548
355.1375 2653.0637
354.1536 838.8057
378.1458 496.7066
375.2134 567.1672
373.0555 1030.3582
372.1646 2929.3772
371.151 679.6117
370.2583 1684.5653
369.063 883.2467
368.1749 2996.6763
390.1873 1153.0271
391.1832 1418.2972
388.2018 3754.2693
389.1865 1047.127
386.1197 558.507
387.2869 12798.623
379.1752 946.4306
385.1998 1653.4388
407.1729 4064.4287
408.1429 1091.8489
403.192 751.2162
406.1884 501.762
401.2154 597.3313
402.2156 2650.2397
397.244 813.3335
400.1819 594.574
425.1978 580.5782
423.2073 833.4883
430.1884 779.7316
429.2122 696.311
417.223 1896.8354
412.1719 580.6965
419.2008 984.4033
418.2089 2215.234
441.2206 756.4952
440.2295 1475.9652
446.2176 727.0702
445.2223 1007.7404
435.2379 5483.1367
434.1824 709.0617
437.2236 587.9944
436.2299 1583.2896
452.1964 2023.1881
453.2265 873.3932
457.2253 755.7535
458.2341 553.0659
447.2214 1269.6484
448.2185 627.6896
450.2179 581.6572
451.2117 2551.8916
469.2304 1613.4554
470.2642 1549.2529
471.2677 835.253
474.2438 1736.8823
463.2361 3564.7007
464.2219 1584.6469
467.239 1186.0222
468.2293 3064.1206
519.2429 1845.0027
518.2286 691.559
521.2826 826.7341
520.262 2881.802
526.2535 1938.4805
525.249 701.1429
530.2637 629.3183
527.2755 651.9384
503.2489 617.657
502.2416 1494.8004
508.2336 1649.4501
504.2641 1032.8998
510.2919 986.2379
509.2322 1168.0983
514.2349 533.0749
513.2538 551.6763
491.225 754.8262
492.2617 2497.5144
493.2706 1161.361
495.2696 784.074
496.2381 2245.4868
497.243 1005.0656
500.3743 16244.147
501.3859 4189.9556
475.2382 1952.8503
476.2482 1157.8898
479.2144 1625.6567
480.2196 534.8374
481.2462 687.3494
483.3425 1167.9353
485.2484 2164.3384
486.2492 1216.5962
607.2836 704.6303
604.3137 972.8962
598.3315 1366.4124
594.3094 926.905
615.3047 880.2541
612.4118 905.2286
611.3839 1875.276
610.2986 590.8401
580.3071 865.937
577.2809 694.1305
576.2639 2787.7695
571.4016 1133.7333
593.2609 1029.1798
587.3044 854.6505
582.3221 594.512
581.3162 1216.9437
559.228 1237.8811
560.2775 592.7816
555.288 731.9315
558.2466 739.2178
566.3162 574.4515
570.3221 811.2552
564.2952 786.1287
565.2719 1527.5951
537.2863 903.1743
538.2993 545.1321
531.241 631.952
536.2448 1087.048
553.2952 694.3364
554.2419 2145.649
542.2531 825.5504
548.2635 895.1287
739.3322 1301.9
727.6643 825.5208
744.712 6211.061
743.4621 32554.863
722.3126 1658.8502
721.3259 667.1428
726.4357 3431.8555
725.4496 1030.4691
694.3209 822.8939
689.3484 1751.5133
709.4089 1180.6216
698.4347 965.6537
682.311 1032.1
672.3193 1610.8723
685.451 1626.8147
684.3489 959.0872
655.3365 647.5167
661.3522 809.2917
667.3348 2422.297
671.3319 587.6401
639.3394 3131.303
644.3244 1705.9099
649.322 1598.2557
654.3099 661.2053
629.419 14786.651
630.4254 737.8204
631.5474 1142.4534
632.3242 1549.4589
621.4706 712.0707
622.3126 2169.9392
625.2932 713.9058
627.3038 785.4594
965.4976 855.7975
960.5817 1477.3066
948.4714 828.6191
909.4246 909.1499
908.3796 666.1382
892.4097 1159.5752
882.4939 2337.8052
872.8824 8193.388
871.5214 40879.75
855.7359 2786.4263
854.4993 11831.956
853.5071 7483.987
852.407 1358.5847
850.3668 1364.0061
837.4709 1155.4734
836.4616 797.393
813.5131 2430.0122
835.385 1119.0571
802.4335 1282.4987
807.3945 858.2039
795.3972 2015.4644
796.4132 709.6913
777.3853 910.1623
785.4071 1041.5894
771.4244 5534.044
772.7007 920.7905
754.4279 1340.1439
767.3942 792.7577
750.3659 852.3496
752.386 707.0427
745.7074 919.1282
746.458 1139.261
1077.1333 17507.488
1079.6246 887.6263
1086.5952 1093.2566
1134.5519 1362.6646
1151.5725 1845.1454
1220.6875 923.0173
1221.6599 2304.8696
1237.7134 2574.924
1238.6831 42261.336
1239.6833 3986.1533
1240.489 6699.5312
1248.6587 1106.0007
1264.6628 1466.1221
1349.7301 1696.323
1363.7339 1166.1249
1367.745 5510.918
1000.5827 903.5347
983.5533 1509.8323
1017.6174 4278.269
1001.5673 1508.2126
1019.5871 3300.4443
1018.5958 33519.71
1021.5543 1123.7748
1020.0693 5121.0566
1038.4839 2195.8218
1022.5015 813.1564
1057.597 1555.9054
1040.5487 1058.3232
1060.0867 937.6171
1058.5923 6766.4854
1076.6125 10093.413
1075.6116 85012.27
1424.76 16805.377
1423.7936 1121.8257
1407.7389 1293.2814
1406.7561 985.6597
1522.3541 1140.0837
1520.7797 1098.3793
1519.7983 3980.0278
1425.7594 1226.0477
1540.3768 4499.6074
1539.7933 1444.995
1537.8136 13203.234

769.3619 23792.8 1.0 
175.1234 6546.182
171.7155 3989.559
177.1065 1112.4878
175.7304 2930.1836
143.6649 586.2884
143.1164 1335.2922
171.1158 8803.365
159.08 674.4449
120.5779 1826.7987
120.0763 3842.8525
136.6082 2797.1023
136.0739 5591.1997
86.0872 5788.047
84.0346 556.8062
102.0482 4596.638
101.0644 739.5355
193.1021 862.5016
187.7047 1503.2058
187.0766 3527.0063
177.7154 462.166
221.0974 2827.8174
213.1636 639.5382
205.7574 561.662
205.1011 1483.22
228.138 730.7694
227.1682 836.8163
226.0896 981.5729
221.78 1099.4629
244.819 1139.1366
244.0992 2956.826
243.123 2074.7595
238.1243 1154.103
249.1645 790.9771
255.1444 1303.808
247.1142 4227.65
247.8388 1540.7917
259.1172 654.7566
261.159 1765.9634
257.1682 3189.1836
257.9066 1198.594
265.8756 1760.9281
271.1317 711.2567
261.9032 636.5662
265.1268 5020.1646
274.1959 13234.5625
274.9577 4452.4062
272.1686 4232.6367
272.9288 1525.0237
277.1529 1126.1084
276.1411 2702.6426
282.154 981.4684
278.1299 689.0013
289.1479 2265.3489
287.1135 664.077
293.1249 4045.087
289.9329 758.7937
295.1505 937.9775
293.9146 1375.1727
300.166 24748.77
299.1754 512.7477
304.1408 2537.6213
300.9641 9029.3955
305.9331 605.031
305.1268 1931.4513
312.1684 913.6959
315.1399 599.2457
318.191 782.1423
322.1519 1507.7001
323.1503 1361.9043
327.1406 605.9982
329.195 1338.3087
332.1382 2420.1099
333.1584 2262.1804
334.1745 1139.2587
338.1096 608.0873
339.1755 832.3111
340.1757 1181.728
346.183 631.6682
350.1493 7454.5557
351.0118 2239.44
363.1831 540.9072
362.1568 738.6376
361.1642 864.0635
358.0641 1645.8936
357.1905 4895.771
356.2202 858.4548
355.1375 2653.0637
354.1536 838.8057
378.1458 496.7066
375.2134 567.1672
373.0555 1030.3582
372.1646 2929.3772
371.151 679.6117
370.2583 1684.5653
369.063 883.2467
368.1749 2996.6763
390.1873 1153.0271
391.1832 1418.2972
388.2018 3754.2693
389.1865 1047.127
386.1197 558.507
387.2869 12798.623
379.1752 946.4306
385.1998 1653.4388
407.1729 4064.4287
408.1429 1091.8489
403.192 751.2162
406.1884 501.762
401.2154 597.3313
402.2156 2650.2397
397.244 813.3335
400.1819 594.574
425.1978 580.5782
423.2073 833.4883
430.1884 779.7316
429.2122 696.311
417.223 1896.8354
412.1719 580.6965
419.2008 984.4033
418.2089 2215.234
441.2206 756.4952
440.2295 1475.9652
446.2176 727.0702
445.2223 1007.7404
435.2379 5483.1367
434.1824 709.0617
437.2236 587.9944
436.2299 1583.2896
452.1964 2023.1881
453.2265 873.3932
457.2253 755.7535
458.2341 553.0659
447.2214 1269.6484
448.2185 627.6896
450.2179 581.6572
451.2117 2551.8916
469.2304 1613.4554
470.2642 1549.2529
471.2677 835.253
474.2438 1736.8823
463.2361 3564.7007
464.2219 1584.6469
467.239 1186.0222
468.2293 3064.1206
519.2429 1845.0027
518.2286 691.559
521.2826 826.7341
520.262 2881.802
526.2535 1938.4805
525.249 701.1429
530.2637 629.3183
527.2755 651.9384
503.2489 617.657
502.2416 1494.8004
508.2336 1649.4501
504.2641 1032.8998
510.2919 986.2379
509.2322 1168.0983
514.2349 533.0749
513.2538 551.6763
491.225 754.8262
492.2617 2497.5144
493.2706 1161.361
495.2696 784.074
496.2381 2245.4868
497.243 1005.0656
500.3743 16244.147
501.3859 4189.9556
475.2382 1952.8503
476.2482 1157.8898
479.2144 1625.6567
480.2196 534.8374
481.2462 687.3494
483.3425 1167.9353
485.2484 2164.3384
486.2492 1216.5962
607.2836 704.6303
604.3137 972.8962
598.3315 1366.4124
594.3094 926.905
615.3047 880.2541
612.4118 905.2286
611.3839 1875.276
610.2986 590.8401
580.3071 865.937
577.2809 694.1305
576.2639 2787.7695
571.4016 1133.7333
593.2609 1029.1798
587.3044 854.6505
582.3221 594.512
581.3162 1216.9437
559.228 1237.8811
560.2775 592.7816
555.288 731.9315
558.2466 739.2178
566.3162 574.4515
570.3221 811.2552
564.2952 786.1287
565.2719 1527.5951
537.2863 903.1743
538.2993 545.1321
531.241 631.952
536.2448 1087.048
553.2952 694.3364
554.2419 2145.649
542.2531 825.5504
548.2635 895.1287
739.3322 1301.9
727.6643 825.5208
744.712 6211.061
743.4621 32554.863
722.3126 1658.8502
721.3259 667.1428
726.4357 3431.8555
725.4496 1030.4691
694.3209 822.8939
689.3484 1751.5133
709.4089 1180.6216
698.4347 965.6537
682.311 1032.1
672.3193 1610.8723
685.451 1626.8147
684.3489 959.0872
655.3365 647.5167
661.3522 809.2917
667.3348 2422.297
671.3319 587.6401
639.3394 3131.303
644.3244 1705.9099
649.322 1598.2557
654.3099 661.2053
629.419 14786.651
630.4254 737.8204
631.5474 1142.4534
632.3242 1549.4589
621.4706 712.0707
622.3126 2169.9392
625.2932 713.9058
627.3038 785.4594
965.4976 855.7975
960.5817 1477.3066
948.4714 828.6191
909.4246 909.1499
908.3796 666.1382
892.4097 1159.5752
882.4939 2337.8052
872.8824 8193.388
871.5214 40879.75
855.7359 2786.4263
854.4993 11831.956
853.5071 7483.987
852.407 1358.5847
850.3668 1364.0061
837.4709 1155.4734
836.4616 797.393
813.5131 2430.0122
835.385 1119.0571
802.4335 1282.4987
807.3945 858.2039
795.3972 2015.4644
796.4132 709.6913
777.3853 910.1623
785.4071 1041.5894
771.4244 5534.044
772.7007 920.7905
754.4279 1340.1439
767.3942 792.7577
750.3659 852.3496
752.386 707.0427
745.7074 919.1282
746.458 1139.261
1077.1333 17507.488
1079.6246 887.6263
1086.5952 1093.2566
1134.5519 1362.6646
1151.5725 1845.1454
1220.6875 923.0173
1221.6599 2304.8696
1237.7134 2574.924
1238.6831 42261.336
1239.6833 3986.1533
1240.489 6699.5312
1248.6587 1106.0007
1264.6628 1466.1221
1349.7301 1696.323
1363.7339 1166.1249
1367.745 5510.918
1000.5827 903.5347
983.5533 1509.8323
1017.6174 4278.269
1001.5673 1508.2126
1019.5871 3300.4443
1018.5958 33519.71
1021.5543 1123.7748
1020.0693 5121.0566
1038.4839 2195.8218
1022.5015 813.1564
1057.597 1555.9054
1040.5487 1058.3232
1060.0867 937.6171
1058.5923 6766.4854
1076.6125 10093.413
1075.6116 85012.27
1424.76 16805.377
1423.7936 1121.8257
1407.7389 1293.2814
1406.7561 985.6597
1522.3541 1140.0837
1520.7797 1098.3793
1519.7983 3980.0278
1425.7594 1226.0477
1540.3768 4499.6074
1539.7933 1444.995
1537.8136 13203.234

740.4226 97067.3 2.0 
456.2149 513.1525
458.244 529.9905
461.2264 1275.6711
462.2195 588.9396
448.2179 439.7565
451.2148 1628.7339
452.1928 1449.8105
453.2075 686.8339
437.2266 435.5585
445.2218 858.2444
446.2259 585.4277
447.2245 1012.3609
430.1902 566.8411
434.1824 562.5649
435.2377 4562.792
436.2248 1565.8549
484.2273 597.8015
483.343 929.7715
490.25 516.8742
486.251 653.2991
479.2148 1452.4506
476.2523 951.8212
481.2658 483.3681
480.2146 576.4102
473.2344 809.7216
469.2289 709.9818
475.2415 1416.3071
474.2476 1188.1399
464.2302 1289.8221
463.2333 3154.9404
468.2302 452.4909
467.2432 578.887
391.1813 982.239
397.2816 565.6372
389.1929 423.3568
390.192 1207.9779
387.2864 11865.617
388.1992 3947.3525
385.1973 1171.8093
386.109 454.5141
382.2204 1250.2518
383.131 487.5233
378.1526 401.1367
379.1709 643.8003
371.1523 673.4879
373.1661 665.9596
369.0631 721.657
370.2579 1358.6499
428.2233 652.2434
427.244 1583.3173
419.1926 708.2052
418.2081 1858.1401
417.2248 1523.6415
413.2246 613.3141
412.2652 1268.3334
411.1946 807.27
410.2152 1711.0267
409.2295 590.2197
408.1524 768.7471
407.1731 2921.6558
403.1911 598.5291
402.2134 1989.7471
401.2253 433.4523
400.1966 400.3214
594.3144 810.0396
598.9421 516.1317
603.3359 612.2178
610.2926 823.7509
613.3074 460.2361
614.3146 1623.3386
621.3273 1160.3906
622.3111 1286.9038
569.3005 571.3344
571.411 12891.559
572.4379 1611.3943
573.4835 756.0269
574.3082 904.8335
581.3736 671.3131
586.314 1555.748
593.2618 950.2493
668.4239 3163.8953
667.3323 2157.6494
682.3255 692.7034
681.327 1134.2921
685.4551 26983.328
684.3646 625.8354
687.6558 545.4048
686.6503 5989.559
632.3362 537.8528
631.3295 1861.1794
639.3367 2175.3035
636.3087 732.8672
649.3216 1329.1813
640.3571 553.8118
664.2927 1641.4298
651.3965 805.3663
505.2847 570.1774
508.2351 946.476
503.2725 491.2653
504.2685 668.1179
511.3353 450.3347
512.3222 517.2288
509.2498 922.6817
510.2993 741.6378
495.3018 527.8879
496.2378 1749.3168
492.2645 2213.758
493.274 891.5547
501.3879 2832.6497
502.2461 1504.1655
497.2431 775.7572
500.373 10066.03
540.3161 921.0465
538.3027 446.7982
537.2834 744.7892
536.2343 721.4872
565.2814 1315.8674
557.2908 626.7725
554.2521 1737.0989
546.3048 550.893
521.2899 727.9925
520.2615 1968.7253
519.2725 1024.407
518.2479 2674.6606
529.2859 715.8889
527.2728 631.1086
526.2497 1521.8525
523.304 946.2015
1002.0396 936.9987
1000.5837 5399.9253
1018.6065 7013.0425
1017.6058 76189.84
980.4734 2231.022
964.4789 827.0404
999.5942 827.4128
982.5408 615.7668
1163.6512 3296.1743
1093.5593 1730.96
1181.6783 2240.7258
1180.6737 37577.52
1021.6219 655.6398
1019.0821 16312.24
1076.544 1308.7754
1028.594 775.962
1291.7039 1259.0974
1305.7314 842.0926
1309.7253 5562.821
1331.671 878.9151
1182.4596 7048.8926
1183.6823 763.2841
1190.6394 684.7225
1206.6481 1144.6254
1461.7917 3045.6064
1464.2687 1395.1907
1479.8042 9652.865
1480.786 1026.2778
1348.753 733.5872
1349.736 942.9891
1366.7529 14143.079
1445.726 807.0737
767.4063 604.4513
750.3734 538.2339
749.3834 742.3708
744.4326 1291.4419
727.3951 865.6265
721.325 643.5073
696.42 823.3037
688.4517 678.1741
797.6821 2469.2656
796.4848 7865.4404
795.4624 4331.463
794.3807 779.2092
792.3593 1317.2169
779.4174 808.0641
778.395 565.012
777.3793 1509.9686
892.4241 918.2607
907.4726 766.0161
850.3698 685.1056
867.3953 676.7092
816.5197 813.502
824.4813 1566.9867
813.5158 37839.035
814.827 8326.29
962.0156 4917.442
963.5195 1290.9158
960.5861 27882.41
961.5871 2110.471
943.5459 2394.4395
945.4886 610.0945
909.4493 887.5822
925.5437 796.5192
1483.7938 1036.6483
1482.3092 3514.6023
136.6082 2187.9724
143.1177 1008.8857
120.5772 1202.6438
136.0732 4193.9326
171.116 6526.173
171.7151 2955.4531
143.6653 464.4872
159.0809 407.5916
177.1074 750.5628
187.0758 2667.698
175.1231 4414.9155
175.7297 1998.1813
205.7584 440.4909
213.1627 580.476
187.7027 1173.8539
205.1003 1038.1382
84.0353 375.5861
120.076 2609.2708
102.0479 3296.1619
101.0644 495.329
86.0876 4401.9854
272.168 3229.2922
272.9279 1401.805
274.1951 9700.737
274.9566 3861.4507
261.901 420.0539
265.127 3969.6387
265.8772 1519.7279
271.1573 1193.6858
287.1132 552.3277
289.1533 1597.0671
289.9302 585.6575
293.1241 3143.3906
276.1395 2078.869
276.9062 889.8622
278.1273 418.7625
282.1537 905.8253
238.1256 872.0025
228.1386 570.6785
243.8344 579.8264
243.1162 1293.8665
221.7806 900.9529
221.0965 2045.9122
227.1706 605.6027
226.0938 478.6906
257.9051 928.5645
257.1677 2367.8418
261.1583 1072.8221
259.116 447.79
247.8387 1216.8495
247.115 3003.9055
255.8756 431.5751
255.1421 1058.2107
340.1828 872.0797
346.179 447.8359
333.1619 1635.5238
334.1773 945.2027
329.1914 619.7662
332.135 1571.6688
323.1512 1022.712
323.9794 423.1964
363.19 438.1356
368.1758 2237.0796
361.1661 596.2704
362.1594 492.2364
357.1904 1122.1852
358.0678 431.4913
350.1473 5792.507
351.0098 1997.1865
300.9625 7338.5356
300.1654 20270.432
299.1819 2610.1113
298.2213 769.7471
297.1296 1063.4042
296.1433 438.7805
295.1531 429.4888
293.913 1204.3495
322.1512 967.6436
318.1931 539.9776
314.9715 880.4554
314.1545 2112.576
312.1673 571.4671
305.9313 501.4926
305.1261 1347.6564
304.14 1756.2576

892.9516 33774.8 4.0 
1787.9099 737.3757
1783.8137 461.6855
1749.816 604.1785
1708.5687 1380.0629
1705.8501 6380.6484
1687.7762 534.4001
1637.7648 467.6357
1608.8031 2030.4928
1511.7515 501.0408
1413.1249 550.8987
1410.7013 2776.1016
1399.6927 435.4021
1398.6707 977.7601
1385.0941 403.5317
1382.6929 893.0541
1365.6422 418.2944
2159.0322 3036.1768
1788.629 594.7496
1863.8834 708.8082
993.4499 480.8199
983.4501 1854.9928
1016.4879 437.9624
1000.4756 476.2815
960.4462 389.2222
945.447 279.0846
967.4675 287.8894
964.4594 863.3976
924.4442 357.6086
911.4327 413.4682
942.4613 437.6389
927.4443 435.042
865.449 355.0077
862.4368 382.8378
893.4412 1954.5245
882.4382 363.7047
1297.6086 3155.7134
1299.928 753.1353
1300.6263 750.8185
1302.657 398.4157
1226.5717 2317.63
1228.8296 604.4048
1269.5972 388.0268
1283.6237 386.7713
1129.5822 442.4064
1185.5966 570.8461
1203.592 497.6569
1208.576 321.3452
1040.4895 470.5654
1048.5167 341.3405
1057.5118 928.0524
1111.5449 1536.7871
640.3042 289.7124
649.3127 742.499
628.3575 268.0004
638.337 342.1756
672.3429 305.7748
698.3265 327.3132
656.3624 367.7743
658.3223 284.971
727.3442 361.8909
742.3935 268.3512
707.3531 249.7782
714.3893 255.9963
755.3349 2399.7861
756.5965 676.0867
743.3884 301.9207
752.3696 313.9864
780.386 351.1139
767.3906 312.1287
764.381 742.9784
757.3431 313.9706
812.3608 365.6825
805.3939 294.6176
797.3654 307.5327
785.4229 463.5496
834.451 456.7628
828.4286 277.8611
826.4027 362.6538
821.3584 372.722
857.4403 365.6432
856.7528 357.0195
854.4108 1719.8873
845.4172 285.6386
458.2305 271.6625
463.216 250.2313
464.2361 377.9278
465.226 224.0835
470.2121 265.4373
474.221 299.205
475.2312 225.3701
480.2758 357.0423
481.2606 266.5036
488.2324 260.4527
498.2702 531.6915
499.2686 234.6623
521.2626 600.672
523.2946 424.2126
524.3079 225.2775
527.2496 288.6708
541.2714 251.158
539.3043 349.2327
551.3017 419.0447
543.2922 268.2394
556.2771 226.3815
555.2509 1182.025
559.2784 377.6557
557.3098 378.3497
573.2947 299.7563
569.2779 376.6269
595.3203 1136.4911
577.3011 282.4022
604.7759 284.9855
596.3462 261.1857
626.2914 995.5522
612.2803 268.8075
359.1707 199.1973
365.2307 269.5005
355.1672 220.4807
357.1923 205.1722
341.1566 3909.5317
342.0069 1685.1592
334.1457 242.9731
339.1784 242.6688
407.1711 270.6373
409.2477 637.5323
392.1765 231.942
406.2182 522.5394
385.1646 384.7574
391.2401 418.7446
373.1874 230.1115
383.2285 251.979
436.2305 265.0014
429.2282 370.2007
428.2535 464.8348
427.214 513.562
426.2462 1131.9052
425.143 304.324
414.1701 265.3358
410.2192 294.1534
455.2373 674.7862
454.2443 1391.1296
444.2052 267.7617
443.1481 645.4053
442.1666 1389.2561
439.1921 200.5062
438.2036 295.1439
437.2249 351.4789
129.097 377.6006
129.617 194.8152
199.1132 306.9083
211.1426 270.2967
70.0553 508.4737
84.0722 299.0849
86.088 539.7908
120.0766 191.5402
240.1372 285.6492
244.1273 513.9721
244.8439 228.6496
254.1319 285.767
225.1035 244.6679
226.1194 234.4083
227.1068 1056.7693
227.7981 513.296
282.8988 868.6863
282.1279 2011.4912
289.1406 202.9153
288.1358 225.1392
264.1169 194.4658
258.144 200.5293
265.85 247.3907
265.1006 484.1481
312.192 269.8126
309.0026 286.0698
315.1743 331.9652
313.1579 315.3543
300.1652 239.935
294.1783 267.5227
308.1967 632.1115
307.1518 915.3494

715.494 4712.0 1.0 
316.1028 301.2216
315.0322 680.2157
314.2149 1188.68
307.1559 623.8282
343.1214 452.3891
342.0125 451.9866
341.1597 1107.9731
329.1414 356.0383
287.8689 550.7742
287.0885 1224.5863
282.1281 653.2746
272.8997 1195.2001
304.0502 305.9816
296.2017 458.8318
289.9498 597.3463
289.1688 1408.5391
386.1366 754.7581
388.1416 668.7139
378.9972 429.2438
385.2288 1727.7538
403.1971 2211.3804
406.2092 350.4499
390.1891 334.7635
402.2603 5805.374
361.1054 343.6458
367.2138 457.8044
350.1063 751.9522
351.1606 349.1048
371.1134 372.1718
378.1048 1097.5764
368.2048 1003.7427
369.0965 447.5312
201.7765 463.4261
201.1265 1026.7555
212.1146 301.249
211.1366 314.3538
228.1369 642.1068
227.1786 905.5622
230.1393 502.9508
228.8305 319.9583
175.7279 473.1643
175.1232 1062.8771
190.7 416.7952
190.0686 871.7921
196.7181 268.9427
196.0758 642.9344
199.8294 347.3579
199.1843 713.4756
254.1323 400.0997
255.1142 910.353
255.8499 426.6864
258.1002 512.4354
262.0922 345.0804
265.1058 357.0687
270.0637 689.8312
272.1418 2692.8003
234.097 282.6108
235.0906 2234.0828
235.7954 1043.2698
237.1009 295.8564
238.0921 389.0123
240.1396 295.8189
242.0668 278.8378
251.1148 296.0969
173.1327 700.1332
173.7369 330.0361
136.6073 707.3475
158.0904 258.9397
133.0414 257.5509
136.0734 1531.3606
129.098 962.9453
129.6182 471.4462
86.0872 3948.121
101.0647 460.9218
75.0449 501.2051
84.0715 332.735
70.0544 692.9585
571.2962 410.347
569.2744 366.3101
557.2888 384.9991
555.2477 639.8361
583.2858 343.9761
582.2742 441.4753
574.2844 499.866
573.213 1192.5127
515.3461 7221.827
499.3061 329.3181
498.3022 883.8199
482.2166 316.0583
527.244 370.3028
521.2617 457.6945
517.2147 554.9757
516.3715 2411.0898
464.2302 407.591
470.2179 362.4102
458.182 419.4368
461.1771 300.2905
480.257 291.7651
481.2827 368.1186
476.1748 362.5006
479.1613 763.0098
428.2583 350.7124
442.1713 747.3491
409.2427 362.8318
426.1584 298.938
454.2406 450.819
457.2148 303.1651
443.1694 464.0736
444.182 300.2531
736.2978 573.011
728.3194 384.1583
748.3628 449.7551
743.5765 415.462
755.337 910.6123
751.3495 495.2707
795.3449 413.1799
764.3749 381.3383
685.449 338.5643
682.3271 584.3384
692.316 528.2757
691.8069 481.1964
698.417 543.1786
697.4491 665.2122
716.6836 4028.4675
715.4643 14706.217
628.4313 4014.945
629.5675 1258.7928
637.3192 477.5986
640.3034 524.4451
649.3251 348.2103
654.3346 455.2107
656.2712 365.2653
665.309 626.048
594.27 436.6418
595.3273 542.7194
599.2974 697.291
607.2756 437.7925
611.3848 443.5008
616.324 450.3192
621.2499 395.906
626.2939 614.5137
1297.6188 535.0571
1288.569 1087.375
1284.5686 700.1638
1271.5518 525.5636
1254.5343 4330.25
1237.5211 1213.9349
1226.5806 610.0767
1182.5497 701.7879
1169.5287 504.6797
1163.5332 555.8803
1157.5109 641.1531
1139.509 554.4396
1111.5144 650.4321
1106.5944 520.3162
1069.4622 532.5246
1028.4531 612.1682
991.6072 1085.8657
993.4877 415.6826
964.464 510.0698
983.4478 790.995
894.409 469.715
911.4431 732.7706
854.4106 390.0418
893.4357 454.7354
848.4007 568.8456
849.3429 375.5063
828.547 1604.9391
829.8603 464.9835
812.3688 494.1707
822.3551 535.2753
796.3927 495.3812
810.4293 937.3931
1864.6105 1032.7367
1873.7316 1438.9932
2023.8068 2496.3005
2205.922 1299.2549
1815.7312 829.6397
1843.7241 914.9027
1860.7312 6313.176
1863.8807 1975.7548
1437.5896 562.8085
1483.6685 1393.7117
1705.8088 1217.9814
1788.7194 787.8176
1382.6366 822.1956
1389.5946 564.8826
1411.6346 533.2867
1425.678 563.5601

713.8398 8034.7 2.0 
316.1028 301.2216
315.0322 680.2157
314.2149 1188.68
307.1559 623.8282
343.1214 452.3891
342.0125 451.9866
341.1597 1107.9731
329.1414 356.0383
287.8689 550.7742
287.0885 1224.5863
282.1281 653.2746
272.8997 1195.2001
304.0502 305.9816
296.2017 458.8318
289.9498 597.3463
289.1688 1408.5391
386.1366 754.7581
388.1416 668.7139
378.9972 429.2438
385.2288 1727.7538
403.1971 2211.3804
406.2092 350.4499
390.1891 334.7635
402.2603 5805.374
361.1054 343.6458
367.2138 457.8044
350.1063 751.9522
351.1606 349.1048
371.1134 372.1718
378.1048 1097.5764
368.2048 1003.7427
369.0965 447.5312
201.7765 463.4261
201.1265 1026.7555
212.1146 301.249
211.1366 314.3538
228.1369 642.1068
227.1786 905.5622
230.1393 502.9508
228.8305 319.9583
175.7279 473.1643
175.1232 1062.8771
190.7 416.7952
190.0686 871.7921
196.7181 268.9427
196.0758 642.9344
199.8294 347.3579
199.1843 713.4756
254.1323 400.0997
255.1142 910.353
255.8499 426.6864
258.1002 512.4354
262.0922 345.0804
265.1058 357.0687
270.0637 689.8312
272.1418 2692.8003
234.097 282.6108
235.0906 2234.0828
235.7954 1043.2698
237.1009 295.8564
238.0921 389.0123
240.1396 295.8189
242.0668 278.8378
251.1148 296.0969
173.1327 700.1332
173.7369 330.0361
136.6073 707.3475
158.0904 258.9397
133.0414 257.5509
136.0734 1531.3606
129.098 962.9453
129.6182 471.4462
86.0872 3948.121
101.0647 460.9218
75.0449 501.2051
84.0715 332.735
70.0544 692.9585
571.2962 410.347
569.2744 366.3101
557.2888 384.9991
555.2477 639.8361
583.2858 343.9761
582.2742 441.4753
574.2844 499.866
573.213 1192.5127
515.3461 7221.827
499.3061 329.3181
498.3022 883.8199
482.2166 316.0583
527.244 370.3028
521.2617 457.6945
517.2147 554.9757
516.3715 2411.0898
464.2302 407.591
470.2179 362.4102
458.182 419.4368
461.1771 300.2905
480.257 291.7651
481.2827 368.1186
476.1748 362.5006
479.1613 763.0098
428.2583 350.7124
442.1713 747.3491
409.2427 362.8318
426.1584 298.938
454.2406 450.819
457.2148 303.1651
443.1694 464.0736
444.182 300.2531
736.2978 573.011
728.3194 384.1583
748.3628 449.7551
743.5765 415.462
755.337 910.6123
751.3495 495.2707
795.3449 413.1799
764.3749 381.3383
685.449 338.5643
682.3271 584.3384
692.316 528.2757
691.8069 481.1964
698.417 543.1786
697.4491 665.2122
716.6836 4028.4675
715.4643 14706.217
628.4313 4014.945
629.5675 1258.7928
637.3192 477.5986
640.3034 524.4451
649.3251 348.2103
654.3346 455.2107
656.2712 365.2653
665.309 626.048
594.27 436.6418
595.3273 542.7194
599.2974 697.291
607.2756 437.7925
611.3848 443.5008
616.324 450.3192
621.2499 395.906
626.2939 614.5137
1297.6188 535.0571
1288.569 1087.375
1284.5686 700.1638
1271.5518 525.5636
1254.5343 4330.25
1237.5211 1213.9349
1226.5806 610.0767
1182.5497 701.7879
1169.5287 504.6797
1163.5332 555.8803
1157.5109 641.1531
1139.509 554.4396
1111.5144 650.4321
1106.5944 520.3162
1069.4622 532.5246
1028.4531 612.1682
991.6072 1085.8657
993.4877 415.6826
964.464 510.0698
983.4478 790.995
894.409 469.715
911.4431 732.7706
854.4106 390.0418
893.4357 454.7354
848.4007 568.8456
849.3429 375.5063
828.547 1604.9391
829.8603 464.9835
812.3688 494.1707
822.3551 535.2753
796.3927 495.3812
810.4293 937.3931
1864.6105 1032.7367
1873.7316 1438.9932
2023.8068 2496.3005
2205.922 1299.2549
1815.7312 829.6397
1843.7241 914.9027
1860.7312 6313.176
1863.8807 1975.7548
1437.5896 562.8085
1483.6685 1393.7117
1705.8088 1217.9814
1788.7194 787.8176
1382.6366 822.1956
1389.5946 564.8826
1411.6346 533.2867
1425.678 563.5601

713.6046 10024.8 2.0 
316.1028 301.2216
315.0322 680.2157
314.2149 1188.68
307.1559 623.8282
343.1214 452.3891
342.0125 451.9866
341.1597 1107.9731
329.1414 356.0383
287.8689 550.7742
287.0885 1224.5863
282.1281 653.2746
272.8997 1195.2001
304.0502 305.9816
296.2017 458.8318
289.9498 597.3463
289.1688 1408.5391
386.1366 754.7581
388.1416 668.7139
378.9972 429.2438
385.2288 1727.7538
403.1971 2211.3804
406.2092 350.4499
390.1891 334.7635
402.2603 5805.374
361.1054 343.6458
367.2138 457.8044
350.1063 751.9522
351.1606 349.1048
371.1134 372.1718
378.1048 1097.5764
368.2048 1003.7427
369.0965 447.5312
201.7765 463.4261
201.1265 1026.7555
212.1146 301.249
211.1366 314.3538
228.1369 642.1068
227.1786 905.5622
230.1393 502.9508
228.8305 319.9583
175.7279 473.1643
175.1232 1062.8771
190.7 416.7952
190.0686 871.7921
196.7181 268.9427
196.0758 642.9344
199.8294 347.3579
199.1843 713.4756
254.1323 400.0997
255.1142 910.353
255.8499 426.6864
258.1002 512.4354
262.0922 345.0804
265.1058 357.0687
270.0637 689.8312
272.1418 2692.8003
234.097 282.6108
235.0906 2234.0828
235.7954 1043.2698
237.1009 295.8564
238.0921 389.0123
240.1396 295.8189
242.0668 278.8378
251.1148 296.0969
173.1327 700.1332
173.7369 330.0361
136.6073 707.3475
158.0904 258.9397
133.0414 257.5509
136.0734 1531.3606
129.098 962.9453
129.6182 471.4462
86.0872 3948.121
101.0647 460.9218
75.0449 501.2051
84.0715 332.735
70.0544 692.9585
571.2962 410.347
569.2744 366.3101
557.2888 384.9991
555.2477 639.8361
583.2858 343.9761
582.2742 441.4753
574.2844 499.866
573.213 1192.5127
515.3461 7221.827
499.3061 329.3181
498.3022 883.8199
482.2166 316.0583
527.244 370.3028
521.2617 457.6945
517.2147 554.9757
516.3715 2411.0898
464.2302 407.591
470.2179 362.4102
458.182 419.4368
461.1771 300.2905
480.257 291.7651
481.2827 368.1186
476.1748 362.5006
479.1613 763.0098
428.2583 350.7124
442.1713 747.3491
409.2427 362.8318
426.1584 298.938
454.2406 450.819
457.2148 303.1651
443.1694 464.0736
444.182 300.2531
736.2978 573.011
728.3194 384.1583
748.3628 449.7551
743.5765 415.462
755.337 910.6123
751.3495 495.2707
795.3449 413.1799
764.3749 381.3383
685.449 338.5643
682.3271 584.3384
692.316 528.2757
691.8069 481.1964
698.417 543.1786
697.4491 665.2122
716.6836 4028.4675
715.4643 14706.217
628.4313 4014.945
629.5675 1258.7928
637.3192 477.5986
640.3034 524.4451
649.3251 348.2103
654.3346 455.2107
656.2712 365.2653
665.309 626.048
594.27 436.6418
595.3273 542.7194
599.2974 697.291
607.2756 437.7925
611.3848 443.5008
616.324 450.3192
621.2499 395.906
626.2939 614.5137
1297.6188 535.0571
1288.569 1087.375
1284.5686 700.1638
1271.5518 525.5636
1254.5343 4330.25
1237.5211 1213.9349
1226.5806 610.0767
1182.5497 701.7879
1169.5287 504.6797
1163.5332 555.8803
1157.5109 641.1531
1139.509 554.4396
1111.5144 650.4321
1106.5944 520.3162
1069.4622 532.5246
1028.4531 612.1682
991.6072 1085.8657
993.4877 415.6826
964.464 510.0698
983.4478 790.995
894.409 469.715
911.4431 732.7706
854.4106 390.0418
893.4357 454.7354
848.4007 568.8456
849.3429 375.5063
828.547 1604.9391
829.8603 464.9835
812.3688 494.1707
822.3551 535.2753
796.3927 495.3812
810.4293 937.3931
1864.6105 1032.7367
1873.7316 1438.9932
2023.8068 2496.3005
2205.922 1299.2549
1815.7312 829.6397
1843.7241 914.9027
1860.7312 6313.176
1863.8807 1975.7548
1437.5896 562.8085
1483.6685 1393.7117
1705.8088 1217.9814
1788.7194 787.8176
1382.6366 822.1956
1389.5946 564.8826
1411.6346 533.2867
1425.678 563.5601

699.5903 6008.5 2.0 
1803.713 6947.73
1786.7076 1577.2301
1807.578 948.1558
1806.7976 1686.5957
1486.167 560.386
1483.6812 1844.1279
1705.8232 971.7299
1608.757 756.2604
2148.8713 1253.4594
1966.7806 2663.1843
1182.5762 890.2804
1190.601 722.2612
1218.5886 712.1389
1231.5621 1317.33
1112.7051 469.2669
1139.5214 548.3595
1157.5084 659.1199
1165.5334 606.0241
1345.6476 612.2147
1382.6412 646.1967
1398.601 681.2069
1399.9951 621.6071
1237.5217 1110.0378
1240.5687 499.1462
1254.5372 4517.589
1255.844 505.146
926.425 688.007
923.4111 676.1995
921.4541 3212.1963
911.4482 706.7091
904.2272 514.101
895.4308 627.124
893.4525 3852.3086
884.5071 1485.8118
1110.5973 3765.8223
1028.4355 725.7543
1013.5482 1121.434
992.5071 2829.1472
991.6115 978.7155
975.4083 566.5452
965.9217 518.8076
964.4977 4235.042
797.3797 599.1467
810.4219 539.695
779.3973 644.7012
796.3929 510.4428
764.3803 546.1428
771.4222 1416.7114
759.6509 1516.4774
760.1593 559.8723
859.3958 473.1674
875.9737 530.906
848.4123 607.373
850.4467 537.7462
831.3729 473.9752
845.3708 432.0387
812.3589 468.7775
828.5488 1347.7103
573.2239 1028.3647
571.3092 639.9611
577.2971 412.4578
574.2848 535.0944
556.2872 368.1102
550.2556 368.1725
569.2682 769.5809
557.3068 362.3936
543.2753 402.6992
541.2661 352.6166
549.2845 354.3781
545.2784 306.5457
524.3006 349.339
521.2628 486.5147
539.2846 371.9679
525.3195 410.5786
613.9346 363.5674
616.3387 982.7158
620.7894 362.9032
621.2976 437.8765
599.2979 666.2908
602.2422 447.8989
611.3222 4017.682
612.3453 424.1224
588.3532 743.8066
594.2672 455.468
595.3256 420.8192
597.3462 399.9836
582.2761 410.6535
583.3204 4645.8125
584.347 314.1373
584.8819 1187.1339
687.3655 433.429
685.3307 453.0987
684.4371 342.4288
682.3369 900.5944
666.3254 378.0471
665.3045 493.9508
659.4952 675.0824
658.3395 2268.9744
654.3346 542.9973
649.3367 499.5506
642.337 420.7045
640.3092 439.5486
637.3022 385.7982
630.5479 352.6853
629.4415 467.6782
628.4291 3249.727
757.3984 369.8518
758.3904 6315.865
731.6381 856.6901
751.3889 546.1222
723.3203 489.3763
730.3947 3510.6223
715.4653 9114.663
716.6877 2137.6763
702.3798 446.9005
706.3351 401.3214
698.3491 970.9827
699.3356 340.978
695.3286 364.8459
697.4532 660.4449
691.8065 395.0399
692.3204 408.5294
350.1599 314.6234
349.1664 301.5663
352.0598 1658.5511
351.1999 4325.194
366.5781 456.9369
356.2285 427.796
368.2032 911.2346
367.2084 356.5865
332.2004 1274.9619
331.1231 1406.4209
334.1707 619.5406
333.0439 528.0741
341.049 1261.7783
340.199 3296.0054
345.1862 318.6649
342.0441 335.1979
402.2606 5264.5728
403.195 1842.6824
406.215 356.4268
407.1992 350.1791
408.1978 685.922
409.2202 667.5616
411.2287 441.7998
422.1341 1046.506
369.0966 452.6775
380.1968 856.7783
381.0986 380.5732
383.2228 368.0407
385.2253 1670.7936
386.1313 779.9739
390.2136 675.8907
398.1856 623.7918
458.1989 643.4473
457.2102 325.162
456.2214 420.9316
454.269 690.9022
474.2419 305.0638
470.2137 419.8101
460.2263 291.9914
459.1991 301.3257
428.2557 312.9595
426.2418 391.5837
425.2819 620.3111
423.1056 346.906
453.2854 1170.3145
443.1956 314.4975
441.2099 286.6747
440.2258 534.1276
503.2613 427.3059
506.2484 361.753
499.2896 295.1924
501.2651 341.2921
515.347 6802.6562
516.3705 2107.8367
511.2698 359.0728
513.2255 367.7187
478.2399 334.1096
480.2763 305.6957
475.2597 306.3612
476.1671 356.3741
496.2882 498.3721
498.2807 967.4326
481.2932 387.4934
495.2708 1797.3754
225.1051 814.1852
226.1213 712.7681
227.1071 3415.812
227.7973 1573.6971
211.1356 377.1021
212.136 429.6773
213.0431 272.8477
214.133 302.484
235.1139 633.3516
235.8191 294.2831
238.092 342.3167
240.1319 314.9914
230.1463 859.0162
230.8439 360.6913
233.1339 1118.6069
233.8342 486.8923
254.1317 270.3344
251.1136 432.9067
255.8487 382.3249
255.1145 822.2111
244.1312 893.6627
243.1424 572.4681
249.1638 497.5829
244.8505 447.6651
272.8987 964.8317
272.1425 2261.5535
277.9235 372.2174
277.1572 865.8537
261.1517 1687.2917
258.1 528.1222
271.1299 320.1595
261.8943 728.5615
292.1611 2061.857
292.9452 1497.881
289.1637 1510.8717
289.9425 642.4268
283.9247 317.771
288.1319 284.7054
279.1055 324.1359
283.1523 805.4963
304.056 343.8794
306.1637 1311.3273
299.1482 889.7877
299.9451 375.7971
297.1661 292.7464
298.1464 511.925
294.1792 280.0016
296.1985 405.0209
317.1471 1012.4409
316.1509 331.4912
315.0259 492.625
314.21 1110.2285
313.1104 374.0372
312.1961 493.5317
311.1475 404.4191
306.9682 821.999
329.1467 416.1269
327.9797 327.3068
327.1465 802.5771
324.0298 534.1941
323.2028 1352.732
321.9042 675.5043
321.0796 1737.0272
317.9665 409.7517
84.0718 467.1134
86.0873 3802.8416
70.0549 1415.5212
120.5765 426.9263
129.0986 1493.6143
112.0803 277.3023
120.0757 834.51
136.073 2880.6545
133.5689 346.2385
133.04 694.1691
129.6196 730.3671
175.1216 921.3841
173.1322 565.3529
139.0499 296.0414
136.6072 1467.2272
199.1131 1052.5063
178.6793 533.5917
178.069 1219.5903
175.7281 433.313
204.0848 342.2663
201.7749 386.0657
201.1246 858.2299
199.7575 471.3659

701.3748 21495.2 3.0 
1803.713 6947.73
1786.7076 1577.2301
1807.578 948.1558
1806.7976 1686.5957
1486.167 560.386
1483.6812 1844.1279
1705.8232 971.7299
1608.757 756.2604
2148.8713 1253.4594
1966.7806 2663.1843
1182.5762 890.2804
1190.601 722.2612
1218.5886 712.1389
1231.5621 1317.33
1112.7051 469.2669
1139.5214 548.3595
1157.5084 659.1199
1165.5334 606.0241
1345.6476 612.2147
1382.6412 646.1967
1398.601 681.2069
1399.9951 621.6071
1237.5217 1110.0378
1240.5687 499.1462
1254.5372 4517.589
1255.844 505.146
926.425 688.007
923.4111 676.1995
921.4541 3212.1963
911.4482 706.7091
904.2272 514.101
895.4308 627.124
893.4525 3852.3086
884.5071 1485.8118
1110.5973 3765.8223
1028.4355 725.7543
1013.5482 1121.434
992.5071 2829.1472
991.6115 978.7155
975.4083 566.5452
965.9217 518.8076
964.4977 4235.042
797.3797 599.1467
810.4219 539.695
779.3973 644.7012
796.3929 510.4428
764.3803 546.1428
771.4222 1416.7114
759.6509 1516.4774
760.1593 559.8723
859.3958 473.1674
875.9737 530.906
848.4123 607.373
850.4467 537.7462
831.3729 473.9752
845.3708 432.0387
812.3589 468.7775
828.5488 1347.7103
573.2239 1028.3647
571.3092 639.9611
577.2971 412.4578
574.2848 535.0944
556.2872 368.1102
550.2556 368.1725
569.2682 769.5809
557.3068 362.3936
543.2753 402.6992
541.2661 352.6166
549.2845 354.3781
545.2784 306.5457
524.3006 349.339
521.2628 486.5147
539.2846 371.9679
525.3195 410.5786
613.9346 363.5674
616.3387 982.7158
620.7894 362.9032
621.2976 437.8765
599.2979 666.2908
602.2422 447.8989
611.3222 4017.682
612.3453 424.1224
588.3532 743.8066
594.2672 455.468
595.3256 420.8192
597.3462 399.9836
582.2761 410.6535
583.3204 4645.8125
584.347 314.1373
584.8819 1187.1339
687.3655 433.429
685.3307 453.0987
684.4371 342.4288
682.3369 900.5944
666.3254 378.0471
665.3045 493.9508
659.4952 675.0824
658.3395 2268.9744
654.3346 542.9973
649.3367 499.5506
642.337 420.7045
640.3092 439.5486
637.3022 385.7982
630.5479 352.6853
629.4415 467.6782
628.4291 3249.727
757.3984 369.8518
758.3904 6315.865
731.6381 856.6901
751.3889 546.1222
723.3203 489.3763
730.3947 3510.6223
715.4653 9114.663
716.6877 2137.6763
702.3798 446.9005
706.3351 401.3214
698.3491 970.9827
699.3356 340.978
695.3286 364.8459
697.4532 660.4449
691.8065 395.0399
692.3204 408.5294
350.1599 314.6234
349.1664 301.5663
352.0598 1658.5511
351.1999 4325.194
366.5781 456.9369
356.2285 427.796
368.2032 911.2346
367.2084 356.5865
332.2004 1274.9619
331.1231 1406.4209
334.1707 619.5406
333.0439 528.0741
341.049 1261.7783
340.199 3296.0054
345.1862 318.6649
342.0441 335.1979
402.2606 5264.5728
403.195 1842.6824
406.215 356.4268
407.1992 350.1791
408.1978 685.922
409.2202 667.5616
411.2287 441.7998
422.1341 1046.506
369.0966 452.6775
380.1968 856.7783
381.0986 380.5732
383.2228 368.0407
385.2253 1670.7936
386.1313 779.9739
390.2136 675.8907
398.1856 623.7918
458.1989 643.4473
457.2102 325.162
456.2214 420.9316
454.269 690.9022
474.2419 305.0638
470.2137 419.8101
460.2263 291.9914
459.1991 301.3257
428.2557 312.9595
426.2418 391.5837
425.2819 620.3111
423.1056 346.906
453.2854 1170.3145
443.1956 314.4975
441.2099 286.6747
440.2258 534.1276
503.2613 427.3059
506.2484 361.753
499.2896 295.1924
501.2651 341.2921
515.347 6802.6562
516.3705 2107.8367
511.2698 359.0728
513.2255 367.7187
478.2399 334.1096
480.2763 305.6957
475.2597 306.3612
476.1671 356.3741
496.2882 498.3721
498.2807 967.4326
481.2932 387.4934
495.2708 1797.3754
225.1051 814.1852
226.1213 712.7681
227.1071 3415.812
227.7973 1573.6971
211.1356 377.1021
212.136 429.6773
213.0431 272.8477
214.133 302.484
235.1139 633.3516
235.8191 294.2831
238.092 342.3167
240.1319 314.9914
230.1463 859.0162
230.8439 360.6913
233.1339 1118.6069
233.8342 486.8923
254.1317 270.3344
251.1136 432.9067
255.8487 382.3249
255.1145 822.2111
244.1312 893.6627
243.1424 572.4681
249.1638 497.5829
244.8505 447.6651
272.8987 964.8317
272.1425 2261.5535
277.9235 372.2174
277.1572 865.8537
261.1517 1687.2917
258.1 528.1222
271.1299 320.1595
261.8943 728.5615
292.1611 2061.857
292.9452 1497.881
289.1637 1510.8717
289.9425 642.4268
283.9247 317.771
288.1319 284.7054
279.1055 324.1359
283.1523 805.4963
304.056 343.8794
306.1637 1311.3273
299.1482 889.7877
299.9451 375.7971
297.1661 292.7464
298.1464 511.925
294.1792 280.0016
296.1985 405.0209
317.1471 1012.4409
316.1509 331.4912
315.0259 492.625
314.21 1110.2285
313.1104 374.0372
312.1961 493.5317
311.1475 404.4191
306.9682 821.999
329.1467 416.1269
327.9797 327.3068
327.1465 802.5771
324.0298 534.1941
323.2028 1352.732
321.9042 675.5043
321.0796 1737.0272
317.9665 409.7517
84.0718 467.1134
86.0873 3802.8416
70.0549 1415.5212
120.5765 426.9263
129.0986 1493.6143
112.0803 277.3023
120.0757 834.51
136.073 2880.6545
133.5689 346.2385
133.04 694.1691
129.6196 730.3671
175.1216 921.3841
173.1322 565.3529
139.0499 296.0414
136.6072 1467.2272
199.1131 1052.5063
178.6793 533.5917
178.069 1219.5903
175.7281 433.313
204.0848 342.2663
201.7749 386.0657
201.1246 858.2299
199.7575 471.3659

699.3442 23718.4 4.0 
1803.713 6947.73
1786.7076 1577.2301
1807.578 948.1558
1806.7976 1686.5957
1486.167 560.386
1483.6812 1844.1279
1705.8232 971.7299
1608.757 756.2604
2148.8713 1253.4594
1966.7806 2663.1843
1182.5762 890.2804
1190.601 722.2612
1218.5886 712.1389
1231.5621 1317.33
1112.7051 469.2669
1139.5214 548.3595
1157.5084 659.1199
1165.5334 606.0241
1345.6476 612.2147
1382.6412 646.1967
1398.601 681.2069
1399.9951 621.6071
1237.5217 1110.0378
1240.5687 499.1462
1254.5372 4517.589
1255.844 505.146
926.425 688.007
923.4111 676.1995
921.4541 3212.1963
911.4482 706.7091
904.2272 514.101
895.4308 627.124
893.4525 3852.3086
884.5071 1485.8118
1110.5973 3765.8223
1028.4355 725.7543
1013.5482 1121.434
992.5071 2829.1472
991.6115 978.7155
975.4083 566.5452
965.9217 518.8076
964.4977 4235.042
797.3797 599.1467
810.4219 539.695
779.3973 644.7012
796.3929 510.4428
764.3803 546.1428
771.4222 1416.7114
759.6509 1516.4774
760.1593 559.8723
859.3958 473.1674
875.9737 530.906
848.4123 607.373
850.4467 537.7462
831.3729 473.9752
845.3708 432.0387
812.3589 468.7775
828.5488 1347.7103
573.2239 1028.3647
571.3092 639.9611
577.2971 412.4578
574.2848 535.0944
556.2872 368.1102
550.2556 368.1725
569.2682 769.5809
557.3068 362.3936
543.2753 402.6992
541.2661 352.6166
549.2845 354.3781
545.2784 306.5457
524.3006 349.339
521.2628 486.5147
539.2846 371.9679
525.3195 410.5786
613.9346 363.5674
616.3387 982.7158
620.7894 362.9032
621.2976 437.8765
599.2979 666.2908
602.2422 447.8989
611.3222 4017.682
612.3453 424.1224
588.3532 743.8066
594.2672 455.468
595.3256 420.8192
597.3462 399.9836
582.2761 410.6535
583.3204 4645.8125
584.347 314.1373
584.8819 1187.1339
687.3655 433.429
685.3307 453.0987
684.4371 342.4288
682.3369 900.5944
666.3254 378.0471
665.3045 493.9508
659.4952 675.0824
658.3395 2268.9744
654.3346 542.9973
649.3367 499.5506
642.337 420.7045
640.3092 439.5486
637.3022 385.7982
630.5479 352.6853
629.4415 467.6782
628.4291 3249.727
757.3984 369.8518
758.3904 6315.865
731.6381 856.6901
751.3889 546.1222
723.3203 489.3763
730.3947 3510.6223
715.4653 9114.663
716.6877 2137.6763
702.3798 446.9005
706.3351 401.3214
698.3491 970.9827
699.3356 340.978
695.3286 364.8459
697.4532 660.4449
691.8065 395.0399
692.3204 408.5294
350.1599 314.6234
349.1664 301.5663
352.0598 1658.5511
351.1999 4325.194
366.5781 456.9369
356.2285 427.796
368.2032 911.2346
367.2084 356.5865
332.2004 1274.9619
331.1231 1406.4209
334.1707 619.5406
333.0439 528.0741
341.049 1261.7783
340.199 3296.0054
345.1862 318.6649
342.0441 335.1979
402.2606 5264.5728
403.195 1842.6824
406.215 356.4268
407.1992 350.1791
408.1978 685.922
409.2202 667.5616
411.2287 441.7998
422.1341 1046.506
369.0966 452.6775
380.1968 856.7783
381.0986 380.5732
383.2228 368.0407
385.2253 1670.7936
386.1313 779.9739
390.2136 675.8907
398.1856 623.7918
458.1989 643.4473
457.2102 325.162
456.2214 420.9316
454.269 690.9022
474.2419 305.0638
470.2137 419.8101
460.2263 291.9914
459.1991 301.3257
428.2557 312.9595
426.2418 391.5837
425.2819 620.3111
423.1056 346.906
453.2854 1170.3145
443.1956 314.4975
441.2099 286.6747
440.2258 534.1276
503.2613 427.3059
506.2484 361.753
499.2896 295.1924
501.2651 341.2921
515.347 6802.6562
516.3705 2107.8367
511.2698 359.0728
513.2255 367.7187
478.2399 334.1096
480.2763 305.6957
475.2597 306.3612
476.1671 356.3741
496.2882 498.3721
498.2807 967.4326
481.2932 387.4934
495.2708 1797.3754
225.1051 814.1852
226.1213 712.7681
227.1071 3415.812
227.7973 1573.6971
211.1356 377.1021
212.136 429.6773
213.0431 272.8477
214.133 302.484
235.1139 633.3516
235.8191 294.2831
238.092 342.3167
240.1319 314.9914
230.1463 859.0162
230.8439 360.6913
233.1339 1118.6069
233.8342 486.8923
254.1317 270.3344
251.1136 432.9067
255.8487 382.3249
255.1145 822.2111
244.1312 893.6627
243.1424 572.4681
249.1638 497.5829
244.8505 447.6651
272.8987 964.8317
272.1425 2261.5535
277.9235 372.2174
277.1572 865.8537
261.1517 1687.2917
258.1 528.1222
271.1299 320.1595
261.8943 728.5615
292.1611 2061.857
292.9452 1497.881
289.1637 1510.8717
289.9425 642.4268
283.9247 317.771
288.1319 284.7054
279.1055 324.1359
283.1523 805.4963
304.056 343.8794
306.1637 1311.3273
299.1482 889.7877
299.9451 375.7971
297.1661 292.7464
298.1464 511.925
294.1792 280.0016
296.1985 405.0209
317.1471 1012.4409
316.1509 331.4912
315.0259 492.625
314.21 1110.2285
313.1104 374.0372
312.1961 493.5317
311.1475 404.4191
306.9682 821.999
329.1467 416.1269
327.9797 327.3068
327.1465 802.5771
324.0298 534.1941
323.2028 1352.732
321.9042 675.5043
321.0796 1737.0272
317.9665 409.7517
84.0718 467.1134
86.0873 3802.8416
70.0549 1415.5212
120.5765 426.9263
129.0986 1493.6143
112.0803 277.3023
120.0757 834.51
136.073 2880.6545
133.5689 346.2385
133.04 694.1691
129.6196 730.3671
175.1216 921.3841
173.1322 565.3529
139.0499 296.0414
136.6072 1467.2272
199.1131 1052.5063
178.6793 533.5917
178.069 1219.5903
175.7281 433.313
204.0848 342.2663
201.7749 386.0657
201.1246 858.2299
199.7575 471.3659

878.6947 52434.6 4.0 
1705.8519 26374.865
1708.5924 3864.6824
1756.827 1795.1067
1762.8158 3033.3372
1806.8704 1504.1324
2159.0278 10584.282
2162.0498 2470.0386
2162.727 1447.0115
1398.6665 3982.9502
1399.6724 2681.164
1511.7688 1691.5507
1579.7391 1335.0188
1608.8058 8334.883
1687.8864 1263.3628
1688.8081 1066.5948
1693.7828 2328.1143
1300.6355 4645.317
1297.6144 3203.1055
1307.6504 880.4496
1302.6498 1145.9617
1325.6661 3267.877
1309.6766 910.6391
1356.0414 1125.1194
1353.6816 10307.119
1185.6058 1801.6853
1171.7144 1224.4761
1221.5991 873.1368
1203.5854 1307.5685
1240.5857 8843.393
1226.5732 3283.8232
1282.6416 1153.9249
1242.8502 1879.8634
1092.5133 837.3412
1101.5718 837.3638
1074.5245 892.6332
1082.5382 751.2029
1151.5457 2344.9045
1169.5437 5679.3193
1111.5345 4801.485
1129.5795 1743.5818
991.4749 838.2512
993.4524 1364.3693
964.4667 3121.7434
969.5334 876.2554
1054.522 1168.6184
1057.5148 3061.7466
1016.4999 2294.004
1048.5603 944.877
927.8192 690.5945
926.4283 5512.486
910.4416 658.6251
908.423 817.7793
960.4565 948.2012
945.4558 1372.6593
943.4726 1308.6569
942.481 1630.3444
875.414 1062.0023
862.4508 826.8173
856.457 1893.607
844.4186 891.109
898.4414 967.3926
893.4224 2135.9202
892.394 1016.237
883.3598 852.0773
813.4205 1310.9034
821.3671 1171.1613
828.4465 880.9172
839.3967 830.7954
779.3747 881.3318
785.4227 1624.5295
797.3824 5708.656
798.6795 1226.0466
761.43 954.2302
764.3839 2758.0823
767.4061 1168.578
769.3898 1354.1
714.3867 812.4997
742.3854 881.8133
743.3872 1019.6843
747.3559 839.9443
699.5195 1738.3174
698.3136 6063.8335
706.3326 1416.4276
702.327 806.0389
670.3271 1171.2909
664.5025 625.9161
680.3051 830.2064
672.3391 1231.7642
654.327 587.5182
650.4977 996.8677
658.3195 891.5953
656.3735 1151.6254
596.3472 554.113
595.3264 3957.379
649.3467 3325.1523
607.2966 679.0336
577.308 592.311
587.3099 607.809
570.3212 1272.8848
573.29 989.1162
559.2667 991.9422
569.2672 3597.9695
551.2916 1648.564
557.3134 1262.7596
542.2902 545.3293
543.2964 764.1154
539.3064 975.0223
541.2774 528.6569
523.2982 1534.0111
524.3204 741.8817
521.2597 2203.6157
522.2913 634.7772
506.2625 685.7522
499.2529 1209.6017
498.2382 4350.997
488.2256 868.8875
480.2787 1160.421
475.2262 590.1447
474.2181 1287.661
472.2451 570.6915
470.2226 1273.0906
463.2133 767.3239
458.2349 588.4296
455.2357 1663.9487
454.2462 4345.8555
452.2707 581.8313
444.2225 821.2179
439.1996 697.5032
392.1566 598.6473
391.2458 1386.4895
406.226 2052.0137
401.2136 549.1769
408.2005 697.3306
407.2018 2109.6516
410.2224 690.6298
409.244 1977.852
426.2447 3946.7231
411.1998 713.2902
428.2573 1320.1337
427.2179 1367.0999
436.2376 729.5942
429.2267 758.9232
438.2017 906.4615
437.2198 1043.5948
334.1503 512.4928
339.1892 558.5431
341.1562 13013.569
342.0062 5015.8877
345.1728 844.6877
355.1739 677.8086
357.1806 545.1828
358.185 515.9581
359.1609 565.2607
365.2375 769.767
367.1493 820.5174
373.1846 650.2
383.2278 724.0276
385.1435 7142.5327
386.0486 2496.193
387.14 588.8049
289.1412 641.7983
288.1276 637.4417
276.1198 707.07
274.1287 796.519
300.1631 683.3641
298.1115 510.7684
294.9272 501.4106
294.1351 1292.574
312.199 802.17
309.006 825.2863
308.1966 2058.7378
307.1531 3966.742
325.189 541.2085
323.1468 564.0173
315.1767 833.1788
313.1552 804.4159
197.1108 818.6739
199.1119 926.9045
183.1485 576.261
195.1095 513.3423
211.1452 899.4121
225.1028 7685.7666
200.1383 462.3425
208.0786 1034.3943
227.7984 1706.2083
240.1402 722.2932
225.7914 3345.9365
227.1059 3840.8044
246.1308 836.1154
258.1449 467.3508
244.1224 1703.2856
244.8421 759.722
120.0761 556.2523
86.087 1342.7396
129.6189 473.5279
129.0981 994.9833
84.0716 749.0645
70.0552 1288.8153

823.9458 92710.0 2.0 
1106.6407 6955.1963
1104.527 2287.9194
1217.6511 2520.4028
1132.5278 6517.41
993.0657 2531.758
991.6163 16246.696
1019.4423 6208.4854
1001.4318 7902.9614
829.8748 1644.3989
828.5553 9864.893
932.4092 2734.2358
928.382 1645.8352
740.3157 1519.3528
716.6876 2882.9363
819.3202 6094.1606
746.2695 1664.6652
628.4323 3984.5627
656.2534 8796.979
657.4179 2270.717
715.4672 13223.058
558.2073 3211.6628
559.2416 1145.956
583.2015 2264.738
611.2042 1493.508
496.1768 1241.1392
515.3461 3848.3306
530.2079 1915.2234
541.2277 1365.2985
403.1964 1587.0735
459.1396 2659.7803
468.1743 1451.0786
486.1551 1391.1469
402.2606 4224.0156
396.0608 1841.595
395.1346 5656.7827
386.1412 1070.5977
385.2316 2706.5764
368.2041 1404.8872
341.1387 2163.6863
339.1253 2208.098
313.9576 1591.1613
313.1438 4200.6904
289.1713 2300.767
280.1006 1062.347
272.903 1464.1187
272.1442 3653.0564
268.8371 3703.118
268.0832 9708.109
215.0539 1020.8505
255.1152 1212.6737
175.7285 1221.9626
177.0713 1212.4933
153.1027 1651.7559
175.1229 2659.7905
86.0874 2889.477
136.0748 971.7549
70.0546 1474.9275
1632.432 2624.9858
1646.8215 114765.055
1628.8162 3819.3972
1629.791 4375.579
1653.5044 2176.2622
1648.834 9986.672
1649.5222 43087.746
1306.7341 18398.598
1385.7505 8154.5273
1235.6924 5435.502
1245.6284 3775.5947
1573.7782 21520.982
1576.3724 7585.836
1466.7816 3529.3677
1476.7646 5551.059

838.9479 71347.2 2.0 
70.0555 344.5173
120.0757 187.8436
86.0873 815.4003
129.6228 145.5601
129.1019 305.1725
136.0753 311.9656
136.6088 153.5702
153.1021 378.7089
153.6705 193.7559
175.1243 561.8558
175.7314 251.6754
177.0699 231.9475
201.1263 168.7177
227.1762 159.5373
228.1369 197.3987
244.1204 173.7491
245.0783 182.6575
255.1138 272.4845
258.0989 178.6818
268.0814 1823.0732
268.8337 773.5196
288.1139 278.8229
282.1145 172.3927
272.8964 375.4532
272.1402 812.3339
310.1122 209.9043
296.1878 192.3622
289.9475 238.5458
289.1695 539.6476
341.9944 251.8667
341.1471 605.2867
313.9612 348.6815
313.1446 868.0812
379.1288 209.0666
369.1116 231.254
368.2 295.6902
346.1453 244.8131
402.2604 900.588
403.1994 427.3893
385.2374 560.1807
386.1421 284.7991
426.1155 384.5339
427.2845 199.9931
414.1863 197.309
425.1435 1001.8629
461.2139 267.0869
482.2237 172.3037
445.1248 281.437
459.2605 202.3925
498.2972 256.1849
508.1914 213.7872
489.1606 336.5689
490.1634 181.537
571.2473 287.8795
561.256 188.4323
588.2111 526.6426
573.269 190.3508
516.364 246.3419
515.3461 890.114
560.2252 345.9952
526.2564 233.8593
669.2524 232.0527
641.2325 277.254
687.4559 635.2308
686.2671 1820.5037
613.2169 417.7204
589.2548 247.5828
628.426 804.2706
614.2838 253.8946
754.3715 248.6472
770.328 337.8173
776.2893 376.0349
803.4035 313.0996
698.4361 259.0162
701.3074 350.6389
715.4617 2528.4094
716.6741 770.0964
883.398 243.2499
889.3927 260.9276
934.4321 228.5886
958.3933 377.3115
828.5518 1729.5547
849.332 1332.1323
850.6565 401.1938
851.3463 239.9496
1032.9072 296.0405
1031.4264 1602.3346
993.0574 738.6035
992.6203 257.3541
991.6112 3025.6199
976.4214 310.2034
962.4133 528.4408
961.408 252.448
1162.5471 1344.4258
1134.5361 429.4402
1108.1957 287.3122
1106.6469 1293.9246
1089.5674 399.7605
1071.4977 347.43
1050.946 288.304
1049.453 1479.1682
1415.7604 966.8729
1479.7798 320.5722
1336.7462 3249.918
1339.4796 312.7966
1275.6306 689.2107
1319.727 330.768
1235.6882 1059.821
1247.6292 321.2157
1606.3969 1588.1361
1658.7815 1370.7466
1585.7971 360.5475
1603.7817 3636.3374
1506.7838 998.7584
1579.7384 437.9953
1496.7736 687.2628
1502.743 339.6216
1680.5298 1001.2244
1678.847 1788.1075
1679.5493 8674.3955
1674.9546 370.5699
1676.8353 22903.486
1659.8333 354.9302
1662.4783 376.5689

788.9339 12103.0 2.0 
824.7136 126.2985
337.1979 145.4082
823.3922 328.6046
331.0141 139.9232
841.3747 271.1199
330.1791 343.9038
840.4277 152.5853
329.2148 118.8333
816.3801 253.0043
327.1989 88.186
813.3973 117.4766
326.1458 88.2843
821.8066 440.0698
315.1775 112.8653
820.4999 1812.2509
312.9799 165.0099
912.4174 149.2769
348.0962 318.0621
899.4787 158.46
347.2391 713.8052
921.4591 123.1916
345.2166 113.4126
917.5114 450.5627
344.0323 207.4446
858.4009 204.7463
343.1829 516.5239
842.723 135.735
342.2159 754.8961
894.4308 127.2286
341.0863 116.7741
886.3818 146.784
340.2097 221.1392
954.4684 263.6093
369.2052 121.7986
964.5216 133.5686
370.1794 89.7331
969.4279 141.675
357.2 92.5925
971.4842 118.1861
368.2389 120.9322
929.449 154.8084
355.2071 288.0742
935.527 3697.5
356.0674 143.4833
936.9324 896.8785
351.1966 95.1018
938.5355 116.1888
353.1443 150.8491
1123.1493 325.2941
383.1984 136.6313
1124.609 143.1447
385.1529 172.3618
1218.6345 231.8391
380.1958 94.1162
1235.6553 910.3415
381.1316 152.5718
992.4997 114.4357
373.2186 209.1733
1025.5085 217.8824
374.1148 78.6954
1103.5872 290.5886
371.1656 235.8903
1121.6039 1595.5013
372.0588 119.9677
717.3619 162.972
229.1211 286.5311
711.497 154.2019
227.8679 509.0623
710.3025 362.9488
230.7771 188.4087
702.3984 116.0835
230.0828 462.5836
701.3396 175.327
216.1375 217.399
699.3323 127.677
215.1393 162.6495
692.3084 102.2353
227.177 1215.5585
685.549 133.1809
217.0914 122.3787
739.3621 111.092
255.1359 73.6352
738.3097 106.4975
244.165 123.8845
729.5634 104.3308
258.1331 79.194
728.3196 263.863
256.1219 108.9849
727.322 277.2141
234.8486 587.5605
722.3611 137.2408
234.1497 1148.8905
720.6781 316.779
242.8328 105.9834
719.4486 1053.3856
242.1205 223.457
757.3671 262.0699
279.1768 114.6856
758.3778 149.3978
284.1523 286.6224
746.5608 107.7164
284.921 144.8229
753.3566 160.6335
286.1816 169.2458
743.4051 130.2618
260.1249 135.1522
745.3356 277.4841
272.1772 97.0473
740.3574 306.4268
273.1414 300.7315
741.6064 115.9039
273.9015 158.7779
799.357 257.457
301.1408 248.5536
802.4684 209.8869
302.1411 223.8547
787.4865 147.959
302.946 103.1461
796.3908 102.5351
312.165 380.4737
772.6829 132.9174
286.9554 91.8679
781.3997 116.726
298.157 220.4897
763.3492 115.7131
298.9522 120.3869
771.3882 112.75
300.1602 96.0681
461.2417 90.9853
597.3024 746.6879
460.2477 125.4451
596.3655 93.7685
458.2444 84.9536
600.3395 93.1053
457.2454 213.9802
599.4116 97.4961
470.248 180.8667
606.3618 1950.2832
468.2204 110.9911
603.3113 116.3844
467.2107 104.9386
608.4796 208.437
466.2209 190.617
607.3915 185.4537
482.2388 242.0168
612.2924 127.2754
474.2603 118.2654
611.3236 98.5932
472.243 103.0054
614.327 491.3478
471.2381 115.5126
613.2961 125.7112
488.2538 162.0079
616.3393 101.0084
485.253 107.099
615.2522 232.2068
484.2484 294.5401
626.3114 89.1508
483.2673 285.4032
625.3119 393.4699
627.2773 170.4154
496.2503 99.5342
628.3112 89.8379
498.2527 165.5794
630.309 102.1253
490.2624 101.4765
632.2589 313.3467
494.2304 94.2608
633.3986 153.2394
501.2575 225.509
638.3444 150.1423
502.2764 134.0398
640.3069 102.3628
499.2556 173.2133
642.3261 358.6781
500.2244 169.1605
643.4544 149.5592
512.24 211.2292
644.3101 161.3503
513.2382 138.0193
656.3342 153.7836
509.2715 98.9486
666.3417 162.1493
511.2511 92.6321
668.3279 96.0155
517.2629 225.0315
682.303 164.9397
518.3013 142.1225
683.34 98.6049
514.1935 260.0734
684.3474 293.2873
515.2079 108.6724
388.1708 103.9197
530.294 121.8597
386.1572 121.8686
529.2582 205.9797
397.2111 100.5103
526.28 111.9157
389.2132 139.0838
525.2664 109.3274
399.1497 279.323
536.3544 396.1624
398.1558 119.8871
535.3259 1549.2443
401.2171 476.195
532.2227 131.1184
400.0736 151.2528
531.2152 202.0576
403.1707 146.6406
553.2807 297.3335
402.1448 199.1582
551.3412 108.8257
408.212 102.8876
542.2908 86.0287
404.1591 78.6472
538.2985 111.3097
412.2063 147.6986
559.2874 96.6041
411.2384 395.3017
556.3187 97.4114
415.1719 84.1566
555.2909 85.9907
414.2144 134.9829
554.3143 104.6215
416.1694 428.1679
569.3318 235.4577
417.1346 184.1554
570.3435 103.4821
424.2203 132.158
561.2804 127.7599
425.209 86.6764
567.3115 108.9043
428.2549 168.7935
574.304 93.7393
429.2451 93.1104
579.2961 189.3163
430.2665 103.3857
571.2998 287.6422
438.2372 168.866
572.3273 109.3693
439.2253 235.0359
583.3096 95.7389
440.2227 152.2891
585.2902 98.0395
442.2109 152.5024
580.3305 110.2505
444.2088 103.862
581.3011 136.7089
448.2934 852.6563
589.3336 88.8048
449.2829 295.7716
595.2785 128.5333
453.2206 104.7341
587.3093 149.2993
456.2579 486.4276
588.3752 194.319
183.1169 128.0392
159.6718 182.6991
159.0929 370.9715
147.6605 75.798
202.0846 115.5675
201.1252 130.4065
199.8298 724.3516
199.184 1548.9498
129.1003 186.2191
120.0765 111.5143
86.0874 1422.739
84.0709 101.6469
147.112 157.9897
136.0761 109.5348
130.592 70.7584
130.073 127.3774
1559.7986 792.6219
1562.3695 485.2491
1541.7881 211.0431
1558.79 181.0006
1577.8228 188.8102
1579.4515 292.4966
1575.8909 386.8969
1576.8191 364.0155
1332.6644 230.4284
1333.6683 569.8277
1237.2751 177.0735
1315.701 166.8552
1361.6855 202.4832
1463.7742 430.4245
1350.6989 2673.907
1352.4379 441.3751

598.8928 11371.8 2.0 
394.2751 479.8867
395.2171 202.2026
396.1584 61.5066
397.2937 145.1642
384.2716 103.8626
385.1903 63.8055
386.1584 36.4532
393.2467 33.6024
414.2119 35.6474
415.2581 31.0433
421.2937 33.5964
422.2112 36.888
409.1893 42.1432
411.2703 133.7304
412.248 106.0434
413.2283 33.9806
363.2009 38.2561
356.2196 41.9192
367.2416 142.9617
366.2636 130.8835
347.2404 455.3213
343.0666 45.3213
351.2655 37.8781
348.0948 189.4305
379.2406 93.1914
377.1831 33.9469
381.222 29.2886
380.1379 53.8463
371.1689 35.4837
368.124 52.8682
373.2954 46.854
372.4228 49.7789
312.9894 83.7587
315.1792 28.1813
311.0334 132.4625
312.1746 138.9902
299.9709 522.9458
310.2215 339.545
297.1769 28.8881
299.1798 1194.2444
336.3442 50.0043
342.2163 107.3556
333.1977 34.9567
335.1723 62.6633
330.1732 173.763
331.0128 83.4531
327.0144 31.0001
329.2401 55.0949
271.1823 189.8568
266.9275 29.3818
265.1763 27.9102
260.9448 57.8328
260.2049 129.4638
258.1399 26.9718
254.887 60.719
254.1555 128.0418
294.1776 38.6545
285.1292 30.5231
284.1883 38.8311
282.9203 150.9027
282.1539 440.2437
281.1698 463.6145
280.1761 74.9137
271.9402 70.2651
554.259 39.4255
555.3591 42.7718
559.3408 41.5773
560.893 66.2843
562.3899 61.7818
563.0775 94.9452
564.8492 45.4944
567.3686 41.5098
568.9018 40.8687
572.3473 35.3815
577.3341 43.5981
582.3957 34.4211
590.3716 489.332
593.403 42.0549
594.4061 52.7512
597.3392 56.3806
506.7992 45.6987
505.3378 44.2262
509.0937 77.676
508.3023 208.9523
519.395 39.328
515.3829 44.3325
524.361 38.6373
520.8799 36.7448
526.3056 255.7128
525.3347 39.5271
531.3046 46.6752
527.3256 105.9843
541.3445 36.1621
536.3238 35.4304
552.361 97.347
542.866 33.7156
476.2907 325.0641
477.2801 100.4552
464.223 41.2486
471.2779 39.7756
481.2806 60.9737
482.2964 37.1488
479.2572 34.0656
480.3033 65.2885
486.4626 79.9
487.2993 36.3561
483.3695 28.1415
485.2675 39.6536
493.3382 60.8575
499.3288 56.7939
491.3087 74.9786
492.3239 73.3175
426.6382 27.0665
425.2457 80.2324
424.2761 39.6309
423.2928 89.0038
431.2273 46.6365
429.258 95.785
428.1902 29.4273
427.2311 50.7649
453.2084 42.8763
450.751 37.9064
440.2551 147.9273
439.2738 378.4492
459.2649 67.2639
458.2766 124.2708
456.2438 39.1341
455.2662 37.5376
236.8502 43.0499
236.1426 44.4116
242.1893 30.798
239.1362 29.4972
243.8484 50.4491
243.1411 141.6992
253.1729 41.9593
250.1282 32.9014
213.8226 23.1471
213.1612 54.2488
217.0857 27.6042
215.8188 27.2968
227.1814 24.7738
217.7675 35.1113
229.829 34.8848
229.1279 40.6738
186.093 262.9219
186.7154 100.259
197.1321 256.1064
197.771 117.6426
199.0829 25.4781
201.1261 30.4471
211.1513 36.0534
211.8141 33.8123
147.1115 143.7116
147.6703 73.8946
158.0938 31.1012
158.6789 30.0533
168.0817 155.0782
169.1401 184.8603
169.7353 78.5962
185.1738 26.5925
136.0709 57.7616
130.6059 33.3784
130.0804 67.1717
129.0985 119.597
143.1194 24.8643
141.0609 47.5209
140.0824 32.8306
136.6081 39.447
101.063 116.1734
86.088 706.5323
84.0337 66.4875
72.0667 29.4995
120.5779 37.7255
120.0755 53.7112
113.0632 23.6691
102.053 35.0547
70.0553 104.1315
757.4697 47.3677
767.4901 135.3832
743.2886 108.7638
744.5851 51.1377
734.4655 68.9707
735.2479 45.8922
731.5036 47.5721
733.4929 49.1702
715.4754 55.8126
724.4496 51.2665
704.6678 76.0682
705.1821 42.0217
699.291 38.7653
703.4385 193.6206
697.397 33.9944
698.4177 59.7461
834.517 45.9879
833.8387 74.8
832.5292 167.0767
831.4609 50.1268
825.4488 49.7113
813.4304 73.2873
795.3153 40.358
791.3088 46.7445
789.4153 41.0801
788.351 226.8705
787.3021 133.9064
786.7766 1058.8838
785.4979 4394.4585
784.8538 57.2965
781.311 48.5083
768.73 57.627
622.4849 103.567
623.3345 49.3784
625.3497 31.8951
627.2931 48.5484
612.5156 70.5116
615.3502 40.3946
619.4213 43.6514
621.3887 323.4662
603.2369 45.5852
604.3492 43.3195
609.3775 37.1209
611.4059 177.5762
598.921 71.9815
600.3879 68.9015
601.3286 176.5653
602.5427 37.2892
690.6115 46.5451
689.6453 82.6245
695.176 40.6555
693.4664 52.1516
675.4568 61.3325
670.4468 59.9509
688.4405 349.8284
676.4948 32.5147
658.4371 30.6666
657.384 69.538
661.0151 43.4989
659.3434 49.6394
640.5101 51.9383
639.3815 188.2568
651.3465 48.993
641.5752 36.5933
1195.6903 83.1522
1196.749 45.1307
1183.9409 57.6016
1185.7981 68.7865
1201.8054 48.0673
1204.0757 56.9125
1198.9336 65.6693
1200.669 68.3889
1161.6553 70.1975
1177.7356 1124.7186
1070.1754 95.0731
1141.6908 62.1712
1180.9167 460.3794
1181.9254 71.8041
1178.7329 201.8114
1179.7468 239.1309
899.9569 185.7814
901.5623 104.7997
902.944 57.8407
906.3896 41.9704
915.5289 48.4538
919.5438 176.0574
920.8787 72.7145
951.556 46.2848
851.4703 42.1249
875.386 58.0033
877.5286 46.2271
879.5024 43.8799
880.5668 49.9562
881.5121 82.5649
898.5889 834.5946
899.5858 47.1541
1017.6063 42.9093
1015.6011 115.4711
1032.6249 79.6821
1019.6381 63.5868
1055.7112 49.41
1051.6105 66.6428
1069.7185 56.8169
1068.7147 262.5521
955.5493 38.2102
953.5524 42.2509
983.6411 51.204
981.5872 53.8671
1011.6667 319.8849
995.5945 69.6302
1014.623 54.9212
1013.1219 48.5995

892.9474 33380.7 4.0 
298.1172 119.2893
300.1609 155.9378
289.1421 119.0573
294.1779 155.3681
309.011 180.8461
312.1922 169.7023
307.1518 696.4637
308.2011 428.4723
325.1862 125.3045
326.1116 131.0619
313.1651 187.9902
315.1769 204.8047
341.1572 2612.5583
342.0041 1115.4866
334.1409 167.2887
339.1785 126.5703
246.1319 122.2429
244.848 171.6182
244.1276 364.4688
240.1413 193.4068
264.12 212.5832
258.1469 117.4474
254.865 125.1501
254.1294 262.9431
274.1255 132.3609
272.1285 111.2901
265.8481 253.3518
265.1024 492.6436
288.1258 151.3011
282.8992 417.398
282.1281 934.8168
280.2053 110.6137
414.1756 214.1121
425.1364 296.2598
426.2448 727.4186
427.2089 217.1783
428.2562 325.5988
429.2356 203.8695
436.2435 159.9339
437.2055 208.1004
438.2081 207.1618
439.201 165.4779
442.1637 963.8764
443.1521 344.7886
444.1938 163.8606
445.1955 125.9635
454.2463 892.0647
455.2317 436.3674
355.1694 132.2951
345.1734 160.1353
358.1699 144.0289
357.1994 134.6453
373.1783 182.3662
365.2259 153.0352
385.1641 213.8222
383.2152 169.7224
392.1766 159.1785
391.2412 278.6937
407.1725 221.8252
406.2237 370.3918
409.242 479.8344
408.2301 113.6635
411.2039 121.632
410.1917 237.9258
539.3122 239.339
543.3019 183.097
529.2982 158.3819
534.2692 149.8079
523.2986 273.2028
527.2606 216.9225
521.2549 408.1185
522.2809 148.731
559.2798 218.405
569.2863 189.0816
557.3069 157.884
558.3449 134.1383
555.2509 859.1808
556.2843 201.9396
551.2939 292.7611
552.3141 123.6157
475.2347 160.5404
474.2218 223.3568
472.2539 156.8306
470.245 139.3298
465.2285 187.6434
464.236 269.5469
463.2271 121.6553
458.2281 155.0949
511.268 147.7204
510.2293 162.3933
506.2532 148.7368
499.2938 132.8423
498.2775 292.2998
488.2209 188.9338
482.2454 136.0522
480.2833 243.6443
683.315 179.179
688.3197 178.2751
698.3263 211.0672
702.3281 165.8318
654.316 212.7079
656.3803 270.6208
658.3297 208.2364
672.3481 213.8069
727.3528 239.7039
742.3891 172.9915
743.3859 191.7314
747.3423 200.708
706.3316 304.3282
710.3453 200.0822
714.3828 193.7149
716.3803 150.4885
605.2856 130.7516
604.784 144.2443
614.2828 135.3756
611.3103 146.3383
582.341 126.2737
573.288 212.7503
596.3576 177.4153
595.3218 747.649
645.3195 158.0172
636.3106 143.4037
650.4672 131.3758
649.3116 458.2371
626.2934 718.8472
614.883 177.8947
628.3229 182.6004
627.4064 289.7343
796.4282 189.4639
806.3183 146.0024
813.4208 222.1637
821.3737 190.3845
826.413 227.5219
836.397 220.9048
839.408 168.3371
853.4151 647.143
755.3403 1579.8489
756.597 413.6079
758.3511 154.9001
761.4329 206.9402
764.3836 526.5801
765.6459 164.7549
767.4115 213.6528
785.4235 332.4316
942.4848 357.3402
927.4427 232.8721
960.4503 235.3277
945.4525 228.3446
969.507 237.8538
964.4632 591.7314
985.8593 162.9561
983.4487 1033.898
862.4368 318.1931
856.4293 414.9321
867.4133 179.3704
865.4299 169.3657
893.4237 528.6373
881.4476 154.6534
924.4553 198.1007
920.4174 206.7789
1129.5778 265.0717
1185.5911 382.6645
1092.5331 183.8073
1111.5416 1094.739
1226.5607 1639.157
1251.5789 190.9389
1203.5912 302.6166
1208.5591 230.419
1000.4739 299.7491
1016.4886 351.8018
991.4628 208.6334
993.4583 260.032
1074.5121 181.9353
1083.5316 196.9615
1048.5571 220.7078
1057.51 634.6262
1511.7645 311.1753
1413.096 231.9499
1410.7041 1674.0034
1399.6704 567.2325
1705.8611 4021.9326
1687.8365 305.0147
1637.7571 282.4156
1608.7993 1560.4106
1299.9255 338.0708
1297.617 2380.622
1282.5874 204.3507
1269.5884 196.8161
1398.6708 832.4646
1383.6692 215.8024
1382.6742 395.3648
1300.6337 637.522
2159.0376 1879.4172
2162.0398 643.4064
1787.877 302.8581
1819.8636 286.1125
1863.934 382.5624
1967.8788 334.3794
1706.8462 734.6895
1708.5818 962.3044
1749.781 291.6446
1783.8195 334.5705
227.1075 742.3702
226.1175 192.124
237.104 124.8403
227.7987 290.0619
208.0773 184.2406
199.7564 115.41
211.1427 188.3136
209.1033 135.6489
129.6166 131.8018
129.099 272.4652
199.1125 205.1855
183.1515 128.2499
84.0706 170.0869
70.0547 301.7857
120.0757 135.6883
86.0875 368.4094

713.5948 12911.0 4.0 
316.1028 301.2216
315.0322 680.2157
314.2149 1188.68
307.1559 623.8282
343.1214 452.3891
342.0125 451.9866
341.1597 1107.9731
329.1414 356.0383
287.8689 550.7742
287.0885 1224.5863
282.1281 653.2746
272.8997 1195.2001
304.0502 305.9816
296.2017 458.8318
289.9498 597.3463
289.1688 1408.5391
386.1366 754.7581
388.1416 668.7139
378.9972 429.2438
385.2288 1727.7538
403.1971 2211.3804
406.2092 350.4499
390.1891 334.7635
402.2603 5805.374
361.1054 343.6458
367.2138 457.8044
350.1063 751.9522
351.1606 349.1048
371.1134 372.1718
378.1048 1097.5764
368.2048 1003.7427
369.0965 447.5312
201.7765 463.4261
201.1265 1026.7555
212.1146 301.249
211.1366 314.3538
228.1369 642.1068
227.1786 905.5622
230.1393 502.9508
228.8305 319.9583
175.7279 473.1643
175.1232 1062.8771
190.7 416.7952
190.0686 871.7921
196.7181 268.9427
196.0758 642.9344
199.8294 347.3579
199.1843 713.4756
254.1323 400.0997
255.1142 910.353
255.8499 426.6864
258.1002 512.4354
262.0922 345.0804
265.1058 357.0687
270.0637 689.8312
272.1418 2692.8003
234.097 282.6108
235.0906 2234.0828
235.7954 1043.2698
237.1009 295.8564
238.0921 389.0123
240.1396 295.8189
242.0668 278.8378
251.1148 296.0969
173.1327 700.1332
173.7369 330.0361
136.6073 707.3475
158.0904 258.9397
133.0414 257.5509
136.0734 1531.3606
129.098 962.9453
129.6182 471.4462
86.0872 3948.121
101.0647 460.9218
75.0449 501.2051
84.0715 332.735
70.0544 692.9585
571.2962 410.347
569.2744 366.3101
557.2888 384.9991
555.2477 639.8361
583.2858 343.9761
582.2742 441.4753
574.2844 499.866
573.213 1192.5127
515.3461 7221.827
499.3061 329.3181
498.3022 883.8199
482.2166 316.0583
527.244 370.3028
521.2617 457.6945
517.2147 554.9757
516.3715 2411.0898
464.2302 407.591
470.2179 362.4102
458.182 419.4368
461.1771 300.2905
480.257 291.7651
481.2827 368.1186
476.1748 362.5006
479.1613 763.0098
428.2583 350.7124
442.1713 747.3491
409.2427 362.8318
426.1584 298.938
454.2406 450.819
457.2148 303.1651
443.1694 464.0736
444.182 300.2531
736.2978 573.011
728.3194 384.1583
748.3628 449.7551
743.5765 415.462
755.337 910.6123
751.3495 495.2707
795.3449 413.1799
764.3749 381.3383
685.449 338.5643
682.3271 584.3384
692.316 528.2757
691.8069 481.1964
698.417 543.1786
697.4491 665.2122
716.6836 4028.4675
715.4643 14706.217
628.4313 4014.945
629.5675 1258.7928
637.3192 477.5986
640.3034 524.4451
649.3251 348.2103
654.3346 455.2107
656.2712 365.2653
665.309 626.048
594.27 436.6418
595.3273 542.7194
599.2974 697.291
607.2756 437.7925
611.3848 443.5008
616.324 450.3192
621.2499 395.906
626.2939 614.5137
1297.6188 535.0571
1288.569 1087.375
1284.5686 700.1638
1271.5518 525.5636
1254.5343 4330.25
1237.5211 1213.9349
1226.5806 610.0767
1182.5497 701.7879
1169.5287 504.6797
1163.5332 555.8803
1157.5109 641.1531
1139.509 554.4396
1111.5144 650.4321
1106.5944 520.3162
1069.4622 532.5246
1028.4531 612.1682
991.6072 1085.8657
993.4877 415.6826
964.464 510.0698
983.4478 790.995
894.409 469.715
911.4431 732.7706
854.4106 390.0418
893.4357 454.7354
848.4007 568.8456
849.3429 375.5063
828.547 1604.9391
829.8603 464.9835
812.3688 494.1707
822.3551 535.2753
796.3927 495.3812
810.4293 937.3931
1864.6105 1032.7367
1873.7316 1438.9932
2023.8068 2496.3005
2205.922 1299.2549
1815.7312 829.6397
1843.7241 914.9027
1860.7312 6313.176
1863.8807 1975.7548
1437.5896 562.8085
1483.6685 1393.7117
1705.8088 1217.9814
1788.7194 787.8176
1382.6366 822.1956
1389.5946 564.8826
1411.6346 533.2867
1425.678 563.5601

852.4303 28035.2 3.0 
1701.8363 815.7739
1482.2144 721.1001
1703.7932 1863.8572
1703.1833 1407.5712
1705.8131 4263.0366
1704.4712 2314.1794
2555.192 21067.879
1907.9133 921.5643
2561.2126 1312.7166
2559.2356 12359.977
2563.2146 1407.6254
378.1106 417.6602
391.1746 618.0892
334.1524 404.7401
377.2149 916.1863
276.1493 587.6223
314.1462 345.1533
248.1447 1193.1877
248.8659 527.3357
1479.6993 1499.2117
1293.6461 796.4623
1262.6296 1555.2211
1191.5841 1527.0776
1076.5519 1031.1101
963.4697 1333.7206
927.4284 578.4153
856.4189 666.9413
846.7407 543.6394
803.4288 766.2087
761.3994 551.7925
702.3816 643.0588
590.3557 700.5121
589.3001 2997.3713
571.2838 533.6735
443.1928 489.6215

863.1056 32801.9 3.0 
274.1929 692.9471
341.1516 588.3851
386.1261 800.1514
387.2805 885.963
226.0901 573.5185
243.117 636.1968
2587.1968 5175.877
2591.2537 2393.0403
1733.8527 3275.3262
2569.1912 3540.4548
1705.8191 1317.3713
1733.2325 1366.4412
1424.7587 3384.5745
1537.8378 1486.54
1173.5803 1088.8173
1075.6101 4786.406
1332.594 1193.3029
1238.6832 3052.135
904.3643 1115.1672
871.5182 3168.9023
1018.5871 2139.847
905.3371 865.7154
744.7089 852.7269
743.4584 3080.894
854.473 1091.994
776.2944 1526.3
501.1668 1118.6818
500.3687 1061.2692
629.4035 1272.9698
518.1929 857.1296

852.4436 40496.8 2.0 
1708.5505 424.9499
1706.5897 4573.9116
1705.8442 619.5366
1591.8413 1192.617
1576.382 1458.0627
1573.7716 3388.4727
1566.4331 1234.4993
1703.8466 11614.603
1685.8395 346.3277
1658.743 344.3815
1629.7759 278.4818
1385.7532 899.8771
1449.7433 445.8093
1466.7882 1937.4395
1476.7662 709.6207
1482.8015 425.7318
1494.7731 394.2415
1561.8381 344.0161
1563.8066 3862.767
1217.71 297.6121
1235.6974 2053.3057
1237.3325 397.6408
1245.658 218.7197
1288.7119 235.9071
1302.6294 249.4146
1306.7389 3947.2275
1308.4119 651.3575
1088.6255 201.6289
1076.4731 539.5875
1106.6447 2588.5996
1089.6322 227.5305
1108.1776 533.4619
1107.6383 198.6292
1189.5399 385.6701
1162.5712 250.7111
989.4421 269.8764
974.5933 242.6191
993.0636 834.7252
991.6141 4226.2056
1041.4662 196.8779
1031.467 204.0411
1058.4506 781.8081
1049.474 222.0739
230.7996 202.4784
230.0999 400.5455
232.7848 118.2541
232.0825 215.7393
227.1766 120.3187
221.1029 130.2803
229.128 110.8371
228.137 141.6721
210.1289 551.3657
201.1158 142.7869
215.0547 141.5232
210.792 263.9202
175.1225 455.4082
152.0717 105.5876
177.0688 133.9943
175.7292 221.66
268.8347 580.5334
272.1424 670.116
272.8996 321.4796
277.1518 131.0242
256.0926 102.2145
258.0962 775.239
258.8335 378.3542
268.0834 1240.2417
248.1173 155.1779
251.1032 105.9685
252.1029 113.3017
255.1187 200.2845
238.1201 476.9802
238.8295 205.8377
240.0933 167.4211
245.0881 107.0664
141.063 225.0114
141.6091 117.875
129.0977 132.5549
136.075 162.497
101.0613 140.2858
113.0647 548.2808
70.0543 311.6524
86.0873 420.8716
383.1508 218.6026
385.2261 511.5408
386.1458 236.9471
392.1971 136.7441
395.1338 810.1154
396.0486 330.96
397.2106 147.4998
398.1579 229.0101
402.2577 1261.5515
403.1895 591.738
408.1684 144.454
427.3 142.7653
428.2785 135.1432
430.195 157.3344
431.1469 158.3418
441.1803 185.4383
458.1877 478.9791
451.1847 191.8982
460.2318 136.8513
459.1632 395.2741
462.1902 139.7539
461.2041 180.1568
469.1714 199.4326
468.1675 322.6827
477.2776 152.6439
476.161 288.9254
481.2904 142.6688
479.2173 239.4306
496.1775 551.9205
486.1546 260.565
498.3131 202.6553
497.2066 136.5351
284.1146 120.0568
286.0962 109.3724
279.1101 160.4429
280.0992 176.9227
292.1407 215.7355
294.1009 189.1314
289.169 565.4491
289.9499 256.1427
312.1132 323.7067
312.9211 142.771
296.0852 193.7009
311.1294 133.8726
316.1237 180.0427
322.1032 123.648
314.2145 334.3814
315.0298 162.2571
339.1222 909.2932
329.9715 169.015
329.1394 391.611
325.1346 147.2561
346.1791 165.0099
344.1097 154.5831
341.1373 126.5061
339.966 363.3696
367.1246 232.6279
364.1883 200.5978
361.1206 198.9642
357.134 157.3743
371.0333 167.685
370.1474 342.3255
369.113 139.1792
368.2075 268.4107
714.488 315.5397
715.4669 3511.4045
716.6882 847.7604
717.4665 140.222
698.4391 174.7152
705.3965 163.835
708.2971 207.0526
713.2769 734.7308
746.2713 411.0076
747.4547 180.0739
758.3297 184.6866
764.3005 171.5207
734.3263 172.7003
736.294 314.0623
739.3983 151.1271
740.3173 232.4044
828.5449 2529.1204
821.3534 203.7564
849.3608 202.3277
829.8647 436.0696
792.4076 175.6796
774.2971 321.5741
810.5243 149.018
804.369 191.7534
936.398 265.6768
928.3796 232.6722
973.5985 159.5214
946.3954 207.6045
876.3446 728.9351
859.3334 219.1293
918.3829 269.1013
877.6985 212.0753
555.2172 183.2219
558.2038 379.9546
530.2095 144.914
531.2595 203.0456
516.3673 400.3608
527.2225 171.2976
512.2045 193.199
515.3428 1064.948
584.3067 172.1758
589.298 198.5851
574.295 346.3344
583.2057 332.8933
572.2716 150.5137
573.2051 554.44
559.238 127.9348
571.2146 216.5037
612.3158 231.9155
611.1997 647.4089
602.3024 127.067
601.2028 185.3662
594.2184 241.7187
592.3055 178.6225
591.3832 143.0376
590.2823 158.2159
697.4573 169.6789
671.2916 227.9214
661.3055 204.8364
639.2226 162.2612
628.4282 929.9116
627.2244 152.5108
625.3079 169.0077
622.2061 181.4955

998.5762 36991.0 2.0 
598.3502 324.6844
597.3561 200.1609
602.4108 1148.7296
601.4095 805.1768
604.5283 190.4853
603.4286 290.6789
608.3234 281.6618
86.0871 1242.072
607.3344 209.31
72.0695 126.4296
502.3379 2258.5933
499.3152 384.328
504.3528 1028.5116
503.3471 3120.7605
509.2769 198.4126
505.3657 165.1337
581.3312 189.3653
527.308 217.9544
738.4223 1183.238
739.424 3159.32
740.4259 1199.2561
741.6754 299.4685
786.5293 323.5887
793.4167 298.388
795.4079 208.8996
797.3141 199.0043
625.3343 6481.711
626.3391 10086.373
627.3466 3038.3262
628.4799 1642.0219
711.4239 221.3968
714.4995 194.4537
715.4995 469.472
721.4105 275.3564
340.185 149.5699
400.1518 357.4348
327.2119 168.8495
399.1611 3052.8992
325.197 172.5283
398.2152 7376.841
314.2012 169.7749
397.2205 10330.374
427.2791 140.118
356.2286 207.9054
415.2257 146.0934
344.0653 426.5595
343.2148 1057.8181
414.252 196.3845
342.2129 2053.749
413.2508 266.4982
261.9478 252.0935
371.1099 1080.4479
260.9426 703.4236
370.2251 2847.723
260.2029 1514.7496
369.2234 4768.126
243.8561 287.5335
357.2118 138.8996
285.1327 230.047
375.1797 600.7643
284.1332 539.4298
374.295 1611.4645
266.8656 162.3779
373.2915 2572.103
266.1184 312.2606
372.1206 169.5621
484.3258 604.957
229.1206 1692.2155
485.3276 678.4972
229.8166 777.5081
479.2869 162.6198
215.1426 201.4057
480.2798 140.8282
227.171 162.4716
497.2966 12496.488
242.1892 277.6043
498.3054 4950.6353
243.1411 576.6439
486.3289 331.4448
230.8148 253.5891
496.2918 9935.476
238.1227 263.049
455.2938 312.2359
129.6202 151.0366
456.2915 330.6991
147.1123 473.1685
440.2972 175.29
87.0895 133.0762
452.2803 177.1142
129.1011 281.6091
469.2956 2890.4106
213.1607 327.5501
470.295 1156.9968
213.8282 172.4226
457.2947 174.6183
147.6658 217.5102
468.297 2665.254
199.1792 145.0463
1249.6659 237.1212
1002.6304 301.6443
1001.0709 5133.677
1000.0684 443.8463
999.6157 10330.726
998.6169 33771.12
997.6127 416.2449
996.0892 201.7742
995.5967 202.3053
993.5813 334.1795
992.381 309.304
991.576 238.9455
981.6041 263.8007
980.6081 480.121
853.5031 224.193
852.5063 453.3873
1999.1293 3495.268
2000.2407 373.1077
1996.2003 808.4312
1998.2302 10272.705
1989.0847 439.4395
1994.8898 872.7408
1251.6757 264.5001
1253.6874 248.7165

852.4441 42828.0 2.0 
1302.678 150.6161
1306.7395 2207.7078
1308.418 449.4485
1385.7438 433.6789
1235.6963 1145.6013
1237.3405 131.1316
1245.663 151.9859
1288.7205 145.3792
1162.6027 115.5492
1172.543 133.5459
1189.5629 226.6414
1217.6798 276.7611
1088.6183 148.6235
1089.65 108.2179
1106.6537 1577.2883
1108.1776 315.9598
1058.4653 502.6039
1049.4899 134.3537
1077.4963 131.3576
1076.4783 265.1653
994.5928 93.9592
993.0578 470.8493
1031.4467 105.5548
1001.5659 137.6366
974.5825 115.3643
973.548 111.2527
991.6167 2426.7888
989.457 236.2401
928.3567 135.9234
918.4203 131.2971
946.3829 123.8114
936.4182 160.8064
1708.5732 252.3309
1711.9027 167.9006
1706.5979 2666.9473
1707.5841 155.2975
1703.8457 6839.3877
1705.855 537.0502
1685.7859 192.7769
1702.3667 161.5181
1658.7593 184.4885
1629.7964 138.9373
1591.8251 679.4291
1576.3594 843.4516
1573.7773 2107.9158
1566.355 635.8392
1565.8497 150.5489
1563.804 2223.4717
1561.8375 166.3642
1545.7731 149.6094
1494.8049 193.5094
1482.8015 225.4943
1476.7482 586.3614
1466.7771 1105.481
1449.7322 206.4115
1448.7737 147.7013
136.0743 147.0436
129.6168 73.147
141.0637 134.6151
136.6131 77.0332
120.0756 111.2197
113.0646 353.8555
129.0988 133.2104
120.5795 61.1212
84.0702 63.143
70.0548 218.5827
101.0637 100.6729
86.0865 327.3991
213.0933 94.5992
215.0558 85.0647
220.1096 58.9909
221.0983 90.2008
201.1238 121.8984
204.0845 71.7766
210.127 337.4219
210.7911 183.0472
175.1233 277.6801
175.7279 115.2759
177.0702 76.6428
192.1223 68.8443
141.6096 73.5714
152.072 72.6603
158.0957 68.527
167.0883 62.7279
245.0914 88.5816
244.1064 72.5203
240.0856 114.8272
238.8372 97.7579
252.1049 80.4745
251.1235 82.1401
249.1489 61.6503
248.1395 75.6511
230.7951 135.935
230.1005 267.9203
228.1395 108.148
227.1776 87.9258
238.1245 244.5425
235.1208 66.9466
232.7763 69.7333
232.0805 138.0856
277.1561 78.8333
279.1108 124.9416
272.1416 365.597
272.9014 183.3426
289.1668 323.2475
289.9493 155.0174
280.1151 85.0929
284.1148 87.9735
258.1006 431.7909
258.8354 187.4776
255.1143 136.7973
255.8407 80.7163
268.8353 344.3166
270.0853 67.164
266.126 69.4894
268.0834 711.1903
312.9346 94.2507
312.1161 224.1535
315.019 98.4939
314.2052 138.3224
325.1071 94.3921
316.1184 125.8688
327.1247 82.1289
326.1745 62.359
292.9258 75.0414
292.1404 117.4847
296.0877 142.7821
294.1119 114.8395
301.1508 70.3945
296.8829 73.0741
311.1194 93.5295
307.1675 73.7636
357.1477 119.8448
361.1266 112.3624
364.1969 121.6983
367.121 128.9957
368.2061 154.492
369.097 71.9275
370.1446 213.09
371.0369 111.8644
329.1388 244.5652
329.9642 105.4095
339.1228 580.1695
339.9686 277.5736
341.1389 101.7813
342.1869 66.8863
344.1214 102.5494
346.1806 169.5622
392.1826 94.3851
395.1368 472.0981
386.1456 131.5325
390.1406 73.8872
383.1513 132.4589
385.2263 284.3653
372.1487 67.515
377.1869 78.8831
408.1475 102.9043
412.1928 89.9162
402.2611 621.5309
403.1881 276.5382
399.0787 75.2593
401.202 70.5492
396.0642 183.6906
398.1611 159.4574
443.201 69.7605
441.1745 106.0472
433.1867 81.3272
431.1391 99.5617
430.1997 69.8221
428.2534 95.7795
427.2913 106.7887
423.1498 86.651
461.2069 129.326
460.1619 67.872
459.1678 238.2495
458.1896 284.1783
453.2456 74.5122
452.1829 66.7829
451.1904 79.0148
444.1852 89.104
476.1646 195.1473
477.2547 116.7832
479.197 159.7961
481.2729 86.5518
462.2182 84.7325
468.1635 179.4722
469.1724 157.1065
471.21 81.2707
498.3199 169.0075
503.2516 71.7224
504.2266 81.5285
513.2291 82.4277
486.1731 155.5568
487.1962 101.4748
496.1689 257.2245
497.1864 122.7942
530.2095 136.2573
527.251 72.887
547.2758 85.3126
531.2457 109.8107
516.3721 278.8376
515.3431 594.1943
521.2494 95.2787
519.2988 93.0661
571.2382 134.2078
566.2961 88.1401
573.2134 313.8272
572.2858 88.165
558.2003 227.2094
555.2163 108.2754
564.2964 86.8772
559.2725 126.1445
583.1993 226.3493
584.2806 125.2616
574.2986 189.3335
575.3098 100.5752
590.3042 144.18
591.368 92.497
587.3447 75.4203
589.3179 84.2485
595.2767 78.7638
598.262 99.8014
592.343 76.4261
594.3625 73.9897
602.288 117.1926
611.2037 354.7588
599.3538 78.9613
601.2025 135.784
629.5584 180.718
628.4209 580.2285
622.1995 112.8732
612.2916 79.2326
671.2874 123.3489
668.2729 119.2885
661.3104 104.6869
639.2615 95.8051
687.3489 79.4203
685.3701 102.6448
679.3118 82.6872
678.3862 81.5463
708.3026 95.524
705.4174 99.6887
698.4416 156.7213
697.4275 86.5671
713.2801 469.1579
714.4811 175.927
715.4664 1959.6649
716.6836 488.5667
717.4958 83.0454
718.3312 96.0052
734.3323 116.8122
736.2847 139.7654
740.3232 160.4831
746.2632 222.4639
747.4382 112.8734
758.3328 141.074
774.3384 117.8868
776.3806 99.9213
785.3809 82.9214
792.4097 102.1465
821.3487 163.1409
810.5274 83.5516
824.4298 105.296
823.8839 101.3036
829.8797 243.0148
828.5511 1377.7238
845.236 89.0051
832.3812 86.8415
859.3551 147.5948
849.3578 124.2264
876.3358 393.3987
861.3806 93.0342
890.4266 108.7471
877.671 119.2668
906.4667 95.7192
905.4556 94.8974

852.444 56912.9 2.0 
193.1005 66.0055
201.1198 95.4079
175.7234 121.0791
177.0732 74.3032
210.7972 131.3097
215.0578 76.325
204.0918 67.1805
210.1287 246.1204
136.074 131.9955
136.6096 62.7887
120.0758 76.7891
129.0999 105.9638
173.1282 60.2524
175.122 227.9973
141.0652 113.0909
152.0752 70.5272
70.055 208.6885
113.066 312.4491
101.0635 94.0508
86.0876 301.9126
84.074 63.8203
386.1424 135.4007
387.2491 64.165
383.1539 113.7392
385.2359 249.4358
370.1764 132.5491
371.0796 84.4703
367.1283 94.7637
368.182 154.0526
361.1407 90.7552
364.1919 111.3512
346.1816 147.1895
357.1646 101.373
341.1459 97.1988
343.1473 78.5319
339.1207 416.3425
339.9663 201.9073
329.9803 79.0407
329.1376 180.114
327.1199 67.5958
316.9471 69.786
316.127 134.5243
315.0064 77.9847
314.209 191.447
313.135 74.5034
312.1086 114.0516
311.1259 72.4796
298.1546 72.4102
296.0937 119.8699
294.1052 119.0293
292.1409 111.6575
289.9475 108.1429
289.1698 252.6113
279.1053 87.7947
280.1069 119.6727
280.8721 69.3137
284.1353 67.5286
270.8347 61.6928
272.144 296.6172
272.8965 164.2358
277.1568 94.5621
266.1194 69.575
268.0826 476.3405
268.8321 264.9303
270.0844 87.5672
255.1296 80.8609
258.0956 336.2577
258.8327 156.0006
262.1381 73.9294
248.1314 71.3686
245.0914 78.9486
252.1048 84.7147
251.1048 73.2896
238.8325 130.3441
238.1219 219.9063
244.1385 76.3121
240.1095 86.9951
230.7991 106.0729
230.1028 185.5318
232.7774 67.9506
232.0803 136.626
227.171 83.9312
221.1029 96.2632
229.1227 60.0991
228.14 79.6951
532.278 83.6614
528.2407 72.8232
521.2763 87.2764
519.289 101.5396
559.2377 92.5034
558.2151 172.5251
548.2566 80.7121
540.2729 88.2593
574.291 177.5213
573.2204 231.1379
572.3256 83.6649
571.238 97.9693
589.317 97.9446
585.2913 73.9944
584.2416 80.9048
583.2084 130.3886
479.1987 119.7633
480.2236 78.0243
476.1799 150.8138
477.2005 79.5177
496.1666 165.8234
497.1788 127.3926
482.2781 81.5579
486.1844 128.9005
503.24 85.5981
504.1967 82.6245
498.3016 100.5892
499.3013 71.8771
516.3621 204.1718
517.3583 77.65
514.2529 87.8565
515.3396 412.8916
433.1921 70.6282
431.1556 78.7685
441.1717 67.7701
440.1849 74.4616
451.2059 93.131
442.1914 69.2818
458.1873 167.3436
452.1978 72.399
460.1564 96.2192
459.1547 215.7347
462.2069 83.9781
461.1878 115.7706
469.1769 116.6202
468.1964 126.9271
475.2202 71.6302
470.1903 94.5676
391.127 72.1992
392.177 95.5346
395.1382 381.4567
396.0604 146.8587
398.1682 102.1827
401.21 87.0445
402.2563 471.9178
403.1864 188.0238
404.188 65.8698
408.1853 65.2137
409.1743 71.404
412.22 78.5985
413.1674 74.5128
427.3034 111.9527
428.2475 78.0921
430.1912 82.8966
1058.4489 136.3946
1050.5181 117.3091
994.0639 172.6664
993.0451 271.3809
992.6182 906.5096
991.6189 1155.5201
990.4326 104.8225
974.6028 123.3863
1162.5725 130.6536
1109.1786 128.2779
1108.1925 153.0165
1107.6433 437.0489
1106.6455 876.5643
1089.6182 127.9962
1076.5073 178.5147
1059.4545 336.5858
829.5533 331.0983
832.3759 104.9788
825.4288 84.0574
828.5515 874.3466
811.5096 121.0088
821.3807 147.1261
774.3322 121.9673
804.3849 117.113
928.3782 89.6581
936.4277 107.692
878.35 94.2514
918.3969 128.0557
876.3586 220.7689
877.3431 113.1581
848.3884 92.5623
849.3547 115.3081
713.2803 315.223
708.3036 120.4244
715.468 1346.5442
714.2613 150.7804
671.3228 96.4668
661.3004 92.9984
703.3437 96.9741
698.4422 110.1827
747.2919 108.7604
746.2889 134.0746
764.3023 97.2619
759.327 111.1781
717.6881 162.7897
716.6793 344.9035
740.3539 89.0483
736.2959 132.6346
594.2811 82.3687
595.2587 79.5545
601.2463 107.8095
611.1852 267.9669
590.2795 114.5554
591.3809 112.1049
592.308 97.7283
593.2462 83.3143
630.5719 95.4444
632.4072 90.1581
641.2692 90.0152
643.3207 88.4775
612.2487 97.7724
613.3383 91.8493
628.4312 329.0851
629.4358 157.8469
1476.7711 162.7337
1467.7751 489.9616
1466.785 364.5591
1449.7673 164.7932
1386.7637 157.3484
1385.7727 236.3781
1309.4059 254.4967
1307.7288 908.7009
1306.7358 1034.4607
1289.7145 136.0122
1238.2906 173.8189
1236.6991 352.1196
1235.6953 576.376
1218.6858 163.1111
1217.6718 143.6378
1190.5364 184.2864
1686.8262 167.1418
1703.8489 957.7539
1658.7335 142.5632
1660.7761 156.6911
1591.8835 191.0201
1592.8335 379.0352
1574.7627 962.0638
1577.3584 502.8232
1567.3986 242.4112
1573.7786 543.9123
1564.8057 1148.1261
1566.3595 164.8124
1495.8313 183.9679
1563.8307 703.6626
1477.7559 224.9451
1483.8148 132.4099
1706.8519 296.1539
1704.8494 4184.169
1711.8688 148.6712
1707.5791 2085.6047

867.4489 7297.1 2.0 
395.2202 62.731
391.1647 54.6524
388.1583 59.2211
387.2439 74.8013
386.1425 85.153
385.2399 132.1684
383.2062 50.6308
381.1767 68.043
380.0866 53.9389
379.1714 57.7002
377.2001 64.5375
374.1306 94.0485
373.1732 54.8078
372.1262 51.4833
371.1885 83.9045
370.1041 46.5629
368.2024 108.6339
369.1034 58.7509
363.1529 51.1683
367.2101 57.8546
358.1923 44.7911
359.1853 48.3015
355.1689 46.1885
357.1653 51.8579
346.1529 64.8227
353.186 53.8853
344.1783 50.0293
345.1902 59.2622
341.233 110.313
342.0951 84.0653
339.2125 46.8287
340.1988 68.2154
329.1705 50.035
327.1971 55.639
334.1451 53.174
330.1562 75.2256
324.1339 62.1343
317.187 66.2034
326.1815 52.3004
324.9559 48.019
312.1157 57.8003
301.1828 69.2701
316.1357 63.0403
314.1612 73.4171
296.1032 67.3835
292.1384 43.2055
299.1772 53.4419
298.1652 44.8115
286.1401 74.0325
288.107 64.3091
289.1522 89.4908
289.9291 46.9716
276.1453 50.6102
279.1162 49.1058
282.1104 53.4359
284.1283 55.7989
268.8423 44.7213
272.141 113.684
272.9006 70.0337
274.1949 65.4861
256.1381 47.7713
258.1059 93.1983
258.8454 66.5079
268.0953 71.5318
245.0798 61.9581
244.1526 61.9682
242.1712 47.578
240.1301 77.9734
254.1466 47.0693
248.1471 61.3156
246.8329 87.7026
246.1132 158.8481
228.8084 159.0305
228.1164 339.3512
226.1205 68.8995
216.0983 41.2791
238.1286 47.4006
235.1048 47.9202
231.094 52.101
230.1059 55.2797
175.7295 56.9946
200.1441 165.8438
167.0913 44.5471
175.1221 110.0447
213.0917 76.0305
215.1288 64.2914
200.7974 79.8931
211.1417 51.1178
129.0985 138.1024
129.6193 68.9629
120.0756 117.6364
120.5825 54.161
136.6066 47.8915
157.0641 58.6763
133.0429 50.7155
136.0725 77.0888
70.0562 90.5515
86.0869 183.6479
84.0696 66.5948
113.0627 50.6335
101.0628 51.645
537.2428 57.804
533.2557 73.4255
530.2665 62.6194
528.2736 68.7996
544.2826 55.874
542.259 58.66
540.2773 68.6204
538.2751 50.8541
557.2855 63.1648
555.3473 61.124
553.2715 51.8486
545.3104 55.2309
571.2648 78.5676
568.3667 68.8754
561.3318 66.818
560.2545 62.0559
577.3209 99.1143
579.283 56.1769
572.3055 53.2995
574.3235 69.2884
588.3175 56.0575
589.2895 145.9702
584.3289 60.2514
586.2607 64.9859
593.3004 66.2276
595.3599 129.822
590.3712 66.2723
591.3827 66.7641
611.3709 60.1636
612.3699 170.2254
602.3328 63.6487
603.2411 70.2096
614.3518 54.1888
613.4913 58.0917
629.3345 69.8912
628.4346 119.398
641.2498 69.1262
631.3132 65.6729
644.3799 157.8944
642.378 63.3887
653.3718 62.8624
645.5476 69.1232
673.3468 81.5744
657.2961 75.2099
684.4947 71.1305
683.3254 203.8461
690.3528 57.7023
685.3895 85.2055
698.3723 85.3861
701.3033 59.7581
704.3314 76.6163
707.4335 66.2696
715.4557 321.9718
716.6808 125.599
717.4142 66.1714
725.4481 119.2523
727.3655 73.4649
736.3677 75.9326
742.3792 76.1475
743.2933 95.4463
745.3708 67.2696
754.3481 105.5691
758.3911 75.2836
772.3514 122.7126
408.1812 47.0104
407.2022 52.8076
403.1752 78.6895
402.2557 114.6881
401.1893 50.4329
399.1785 62.8372
398.187 45.622
397.2074 72.7751
426.2383 59.1312
425.1967 119.7408
421.2082 60.4742
416.1606 47.6252
413.1487 53.5107
411.2152 60.6611
410.2534 79.5746
409.219 55.317
437.2387 57.9548
440.2158 65.0755
431.2109 55.6225
436.2391 56.352
429.2206 56.0414
430.1987 60.7832
427.1978 67.0615
428.2467 58.9529
452.2126 51.4699
453.2254 110.7468
446.1924 61.0132
449.2101 55.7624
444.1848 72.5382
445.1871 87.1728
442.2089 55.6747
443.2036 80.6991
468.2636 60.4688
464.2511 66.7878
471.2297 64.4235
470.1983 57.7316
457.2291 54.8038
454.2726 62.6487
461.2105 53.386
458.2478 61.3529
482.2778 127.0999
481.2827 239.0288
493.2446 47.6226
488.2183 80.273
475.2903 51.4737
472.2043 71.5837
477.2552 53.6605
476.248 55.6504
500.3032 85.1985
502.2867 52.5501
505.2428 64.7804
508.195 52.6311
494.2733 58.8
496.2713 51.8831
498.315 105.4146
499.305 153.0478
516.3536 81.7923
517.2486 54.4351
525.2455 51.2756
526.282 57.9286
510.2347 65.6949
511.2804 69.0694
514.2788 58.2473
515.3429 198.7297
1742.0433 111.9907
839.4069 83.0899
853.4797 121.3465
832.4485 65.2169
836.4341 80.0553
830.4721 267.1845
831.8149 77.2051
821.3782 83.9375
828.5499 269.0674
805.3632 65.058
813.4221 106.1067
789.3933 67.7825
803.3956 120.0561
785.3629 80.2165
788.3843 73.5893
776.3021 87.8764
781.3683 70.5512
957.4943 90.554
945.5616 76.8367
944.8918 103.2416
943.5729 204.8769
906.3831 81.8623
903.4119 75.621
901.8232 290.1856
900.4492 1010.8125
889.4258 90.5901
882.4158 120.4973
878.4003 86.9215
872.8691 136.7222
871.5205 205.608
867.436 173.7646
856.3757 75.5449
854.4818 63.2463
1143.6351 143.7604
1235.673 162.073
1237.694 81.3365
1272.6449 138.8561
1106.6304 223.0845
1107.5321 79.9143
1108.5378 74.0098
1126.6138 97.1403
1013.5229 224.2864
1014.5851 258.4285
1016.0615 83.3999
1089.5155 111.0344
965.55 64.1235
974.5469 101.5173
991.6213 357.5728
993.075 81.0782
1734.8527 263.1347
1733.8531 589.7053
1739.1057 135.0499
1736.6445 409.062
1606.3824 146.5915
1603.7812 244.1307
1731.8899 112.9038
1658.7153 132.9725
1496.7485 147.5931
1389.5841 96.9546
1596.3859 126.2804
1593.807 355.3794
1309.6456 84.7462
1273.7195 93.092
1387.7169 441.2643
1336.7559 301.5913

919.963 11038.1 2.0 
1106.634 931.2534
1107.5211 91.2092
1088.4517 233.5665
1089.5018 114.9615
1019.49 123.0881
1061.522 125.1778
993.0603 267.1216
994.0479 81.2774
1292.6636 127.8375
1318.7334 119.7387
1235.6995 606.7397
1237.4398 127.3068
1217.6356 136.2559
1219.6005 101.7046
1108.1453 194.0304
1192.6112 121.1873
921.486 86.2694
920.5562 97.3265
906.3572 186.4904
894.4174 76.4392
893.4512 77.0902
888.3958 97.0416
883.4184 97.6479
879.4119 109.9057
992.6158 104.6876
991.6149 1385.4783
976.3965 110.395
974.6176 92.9125
966.421 85.7971
964.466 140.1791
948.4296 128.9539
935.4655 122.8533
815.3886 92.9362
820.393 83.551
822.4183 73.6217
824.3917 72.8596
789.3597 88.4476
794.3942 104.9584
805.4075 81.2093
811.5195 92.3793
838.4142 87.6161
851.3505 198.0997
861.3406 110.4405
865.4449 105.7935
828.5483 905.8292
829.8682 178.5178
831.3695 91.6938
834.3555 84.567
745.3318 75.1544
744.5219 102.3874
751.4055 95.0177
748.3425 86.7106
738.3033 91.9958
730.3585 81.1742
743.2849 264.22
740.3531 78.6044
771.3498 100.6478
766.3228 108.2369
786.3704 92.9215
776.2885 130.6814
755.364 73.2828
754.3851 68.0426
759.2689 76.8385
758.3718 107.7976
652.2371 86.7677
655.2923 70.7573
641.223 164.111
642.3173 76.9094
673.324 90.1484
691.2982 94.1352
657.2551 76.7448
669.3255 72.9394
701.3318 131.8819
703.3265 71.253
697.4634 71.1189
699.4056 68.9955
716.6762 386.8844
718.4802 70.8392
709.3466 86.3775
715.4631 1157.5123
605.3537 71.0688
603.2372 212.2053
601.239 116.6196
599.3015 79.7708
614.3191 63.6064
613.23 104.3366
611.3488 161.4634
608.2618 76.7835
628.4168 342.6765
627.2961 80.8626
624.2113 80.0534
623.2321 74.7801
640.3005 71.357
631.2214 80.1236
630.2966 70.949
629.5777 151.9133
526.202 66.3994
532.2102 77.4707
553.3029 80.843
555.2752 76.5844
558.2441 68.5925
560.213 89.7646
571.3294 67.4942
572.2782 69.4275
574.2739 84.4956
583.3032 180.3405
585.0452 129.8698
587.3185 76.0342
588.2343 149.5465
589.2844 72.1607
591.2994 68.5598
595.2609 94.2768
480.2458 67.7902
479.2285 68.1747
488.2134 125.2014
481.1938 66.9503
498.29 134.2986
491.1984 61.2351
501.2534 72.8336
499.2126 79.7959
508.1669 135.166
506.2 99.4615
512.2329 63.4428
509.2094 74.3248
516.3677 140.0901
515.3431 437.5336
524.2706 58.7451
517.2067 81.12
1736.6492 1103.146
1734.8542 455.154
1737.5947 587.8865
1606.3677 478.3726
1603.7687 1087.0756
1623.81 135.2526
1621.8499 477.5544
1689.8477 138.0829
1658.7274 119.5583
1733.8473 3902.7544
1715.8207 123.2927
1512.7355 138.2457
1524.7819 164.1385
1575.7467 133.187
1591.8997 134.8085
1593.8148 1296.1763
1594.7871 120.3294
1596.4858 523.7569
1597.8267 129.696
1332.6757 144.1868
1336.7606 1379.7644
1339.4724 165.9476
1415.7495 198.5532
1479.7759 205.3316
1496.7887 601.3221
1499.7131 117.108
1506.7898 193.3559
403.1931 199.3709
405.1636 59.5347
408.1837 97.1956
413.1782 70.0762
387.1527 55.6581
391.1894 68.5547
398.1748 102.2651
402.2551 483.1866
380.0273 77.2247
381.1918 62.9851
385.2323 137.0105
386.1247 77.8075
369.1169 69.928
370.1671 94.024
373.136 72.6525
379.1318 123.1941
470.1991 74.9519
462.2083 59.5619
477.2427 75.2976
471.1677 66.4097
454.2257 68.3843
453.2482 64.239
461.2175 65.9256
456.2273 57.3789
444.1698 58.1354
442.2109 58.0171
447.1913 63.7888
445.1374 85.1967
425.1383 232.5215
417.1808 65.3599
437.1804 65.0541
427.2794 60.5405
315.0369 56.3974
322.1529 71.0617
312.1227 79.9919
314.2156 105.8047
306.1395 59.5365
310.1072 63.2584
296.1364 91.3574
301.1943 57.6008
289.9489 128.9075
294.17 65.4664
288.1016 162.8084
289.1631 192.9361
284.1323 57.089
286.1064 55.1325
282.1064 54.0326
283.1447 57.0947
368.2022 115.4968
364.1893 74.3645
359.1622 121.6987
357.1661 62.423
356.1035 61.5995
353.1544 55.8445
352.0709 63.2158
351.1973 73.9831
346.1852 63.8657
342.0098 74.7105
341.152 130.3692
340.1966 145.4367
331.1546 73.4398
328.142 64.4273
325.1499 78.7172
324.1153 70.021
230.0994 143.4829
230.798 65.7468
235.1246 54.8628
238.1218 128.5206
238.8288 61.6525
240.0892 61.7856
243.1204 65.762
244.1502 115.2013
199.0994 61.3737
201.1207 53.8975
210.1324 174.369
210.8002 70.7607
213.0896 54.6006
226.1637 55.9491
227.1079 189.26
227.8016 92.441
268.0847 370.1055
266.1426 57.9852
270.1463 59.4549
268.8371 158.8596
272.8962 103.9987
272.1374 227.3678
279.125 56.8482
278.1156 70.0324
249.1542 66.7515
245.077 81.1383
258.1004 268.4284
255.1194 78.2777
260.1153 52.841
258.8423 133.7005
262.1063 68.8285
261.1465 61.8566
136.6032 92.1653
136.0709 161.1261
133.0414 56.1404
129.6143 51.1902
177.0698 54.7738
175.7289 73.7275
175.1228 176.8371
141.0661 68.3018
101.0664 54.8406
86.0876 182.2252
84.0722 66.1553
70.0561 145.1864
129.0977 104.2011
120.579 49.9624
120.0744 105.08
113.0679 155.2536

999.6415 30723.0 2.0 
598.3502 324.6844
597.3561 200.1609
602.4108 1148.7296
601.4095 805.1768
604.5283 190.4853
603.4286 290.6789
608.3234 281.6618
86.0871 1242.072
607.3344 209.31
72.0695 126.4296
502.3379 2258.5933
499.3152 384.328
504.3528 1028.5116
503.3471 3120.7605
509.2769 198.4126
505.3657 165.1337
581.3312 189.3653
527.308 217.9544
738.4223 1183.238
739.424 3159.32
740.4259 1199.2561
741.6754 299.4685
786.5293 323.5887
793.4167 298.388
795.4079 208.8996
797.3141 199.0043
625.3343 6481.711
626.3391 10086.373
627.3466 3038.3262
628.4799 1642.0219
711.4239 221.3968
714.4995 194.4537
715.4995 469.472
721.4105 275.3564
340.185 149.5699
400.1518 357.4348
327.2119 168.8495
399.1611 3052.8992
325.197 172.5283
398.2152 7376.841
314.2012 169.7749
397.2205 10330.374
427.2791 140.118
356.2286 207.9054
415.2257 146.0934
344.0653 426.5595
343.2148 1057.8181
414.252 196.3845
342.2129 2053.749
413.2508 266.4982
261.9478 252.0935
371.1099 1080.4479
260.9426 703.4236
370.2251 2847.723
260.2029 1514.7496
369.2234 4768.126
243.8561 287.5335
357.2118 138.8996
285.1327 230.047
375.1797 600.7643
284.1332 539.4298
374.295 1611.4645
266.8656 162.3779
373.2915 2572.103
266.1184 312.2606
372.1206 169.5621
484.3258 604.957
229.1206 1692.2155
485.3276 678.4972
229.8166 777.5081
479.2869 162.6198
215.1426 201.4057
480.2798 140.8282
227.171 162.4716
497.2966 12496.488
242.1892 277.6043
498.3054 4950.6353
243.1411 576.6439
486.3289 331.4448
230.8148 253.5891
496.2918 9935.476
238.1227 263.049
455.2938 312.2359
129.6202 151.0366
456.2915 330.6991
147.1123 473.1685
440.2972 175.29
87.0895 133.0762
452.2803 177.1142
129.1011 281.6091
469.2956 2890.4106
213.1607 327.5501
470.295 1156.9968
213.8282 172.4226
457.2947 174.6183
147.6658 217.5102
468.297 2665.254
199.1792 145.0463
1249.6659 237.1212
1002.6304 301.6443
1001.0709 5133.677
1000.0684 443.8463
999.6157 10330.726
998.6169 33771.12
997.6127 416.2449
996.0892 201.7742
995.5967 202.3053
993.5813 334.1795
992.381 309.304
991.576 238.9455
981.6041 263.8007
980.6081 480.121
853.5031 224.193
852.5063 453.3873
1999.1293 3495.268
2000.2407 373.1077
1996.2003 808.4312
1998.2302 10272.705
1989.0847 439.4395
1994.8898 872.7408
1251.6757 264.5001
1253.6874 248.7165

817.4453 10800.5 2.0 
514.2711 132.5851
515.2957 69.8444
517.2831 100.7842
518.3251 84.0832
522.2942 91.6361
524.2846 62.9517
525.3177 60.0095
529.2547 64.6572
530.2885 65.3357
531.2554 77.9082
532.2548 73.2099
533.2997 96.8186
535.3181 475.5434
537.3495 71.319
541.2462 63.5965
545.2935 70.3365
482.239 87.845
478.2397 71.5629
488.269 63.6225
486.2886 97.4755
494.2968 66.2194
489.2542 64.5889
496.282 112.1766
495.2773 66.8718
500.3192 86.9582
497.2818 73.2611
502.2524 65.1248
501.2546 66.6214
510.2943 63.9271
507.289 70.343
513.2636 138.8261
511.3306 115.9611
595.2747 86.9399
597.26 81.0185
592.4268 65.3845
593.3167 76.3585
606.3497 386.4184
607.4767 135.8023
598.3291 84.6071
601.2946 74.9714
614.3269 98.3767
615.2383 106.0902
610.3417 62.45
613.3837 64.4937
627.2811 78.9904
630.3192 74.0442
616.3732 64.3286
617.3214 74.0765
558.2944 64.8712
555.286 63.8342
553.274 74.1455
550.3196 90.7228
569.3223 62.478
565.301 81.4143
561.2709 63.0619
559.1935 68.7613
584.2791 63.6346
581.3097 73.2572
579.3308 93.6631
571.2894 90.7184
591.3266 79.7386
589.3181 65.6038
588.327 76.5964
587.3079 63.7693
388.1788 64.9866
389.2231 55.664
390.1478 59.7579
395.1473 62.6278
383.199 53.3686
385.2444 63.0667
386.1161 56.2496
387.245 58.3375
402.1549 88.221
405.2144 58.3968
406.1841 54.2771
408.2036 95.9594
398.1707 72.5882
399.2402 327.4438
400.1845 101.4802
401.2052 120.3177
348.0925 95.7595
347.2347 229.9014
354.2016 75.8594
353.2036 53.2901
342.1989 53.2014
340.171 82.6582
346.1761 75.0544
343.1627 72.6531
371.1695 96.4513
368.1409 57.8415
382.1985 61.103
373.1893 73.8703
356.067 60.4204
355.196 121.8767
367.206 61.8462
357.1693 73.443
457.2393 64.8998
458.2234 57.1809
453.225 57.2011
456.2363 71.0441
449.2741 101.506
451.2387 55.6784
444.1797 71.0825
448.2885 212.8914
471.2151 62.5608
474.2345 67.4986
469.2492 62.4487
470.2796 56.3931
465.2443 60.8155
468.2662 65.7185
460.2421 82.3026
461.2242 57.9179
423.2615 64.4914
421.2017 57.4157
420.2054 54.962
419.2306 64.7952
417.1853 63.8632
416.1717 101.6401
414.2238 59.9778
411.2012 55.0406
441.2216 75.7287
440.253 71.6364
438.2394 78.0476
437.2212 58.0588
431.1923 79.2913
430.2584 75.0645
427.2198 65.7684
425.2005 86.6839
1571.7092 124.0891
1463.78 270.4502
1619.4724 156.9088
1616.7863 221.5698
1636.4539 150.1581
1634.8721 148.1713
1213.6584 97.6137
1212.69 123.4627
1235.6566 319.1748
1218.627 128.5884
1333.6993 129.8699
1332.6333 117.4314
1353.3872 127.1291
1350.6958 1174.2026
1010.5577 119.0236
1049.5696 112.2298
1082.5338 133.5151
1097.6267 233.5512
1099.5824 86.7058
1103.5527 121.2437
1121.6053 355.7585
1123.1328 121.1012
915.4327 129.7152
917.4952 80.1831
918.531 85.7801
934.5332 105.3696
935.5218 634.3595
936.936 173.1419
983.4926 104.0882
993.4987 123.3419
740.3578 90.4418
728.5594 77.6195
745.3764 124.6843
743.4323 92.9448
720.6008 82.3614
719.4502 268.2875
727.3345 113.7291
721.4214 80.2134
708.3421 95.9488
702.3854 75.1011
717.3564 99.1161
710.309 134.2032
692.3858 109.0937
684.3433 81.3891
701.3378 96.7269
699.375 184.353
674.3602 66.952
678.3837 84.9689
682.311 149.7776
683.4359 64.3624
656.2523 188.4014
664.3153 82.8076
668.339 64.158
671.3787 84.515
646.3523 76.8314
651.3542 71.3863
654.3568 79.7443
655.3406 72.3279
632.2515 146.0084
633.3588 91.8377
636.3195 64.5803
638.3452 82.4713
907.4922 82.3968
906.5381 79.5649
900.4338 91.1937
897.4335 121.1891
888.4819 93.6133
880.392 123.2885
874.49 88.2485
871.4392 81.0524
854.4102 85.6341
853.4382 79.7784
841.3932 89.8907
833.3921 98.5951
823.4182 110.772
821.4934 87.8052
820.4833 311.3056
819.4094 152.5496
816.3897 92.6229
817.4028 129.1655
804.4398 89.1449
814.4269 125.4892
798.3455 86.8781
802.4708 84.909
784.4023 87.6088
797.3731 92.453
777.4486 87.4614
779.3511 84.6338
771.3526 78.8551
775.3837 81.3652
757.3628 84.45
769.402 99.6022
746.3233 82.4892
755.3555 86.2995
129.6129 60.1853
136.0737 102.6106
120.5804 55.452
129.097 139.8164
143.6623 450.6674
147.1134 68.7159
136.6058 49.4038
143.1157 965.8996
72.0713 49.1425
84.0705 75.6988
70.0551 95.6119
101.0584 51.3969
120.0776 95.5784
86.087 260.2712
98.0888 60.2904
227.1077 53.8512
226.1269 59.3968
217.1011 56.4842
216.1389 73.7877
234.8554 119.9723
234.1512 265.8568
230.0828 100.4802
229.13 58.6154
197.1277 53.528
185.1237 54.3832
167.0907 53.1663
159.0865 56.0134
215.1385 84.5124
213.0988 85.7988
211.8421 70.5313
211.1749 124.9564
258.1378 79.6562
268.1614 92.0673
272.167 76.8007
273.1397 65.0506
284.1996 353.1431
285.0511 191.7016
286.2242 133.4862
292.1584 58.1646
239.1838 69.3572
240.1172 85.74
242.1337 65.0954
243.1393 74.1625
249.1534 70.5504
254.1463 53.6806
256.2056 1399.0907
256.9403 649.6198
325.1759 52.9459
318.1549 66.2079
327.0021 73.7517
326.1822 148.4565
330.1672 119.1995
328.1135 69.0042
338.1884 76.5237
331.0135 62.9594
298.1477 56.014
296.1401 74.3751
302.1229 80.8452
301.1491 90.8495
312.1616 91.4905
308.1568 60.3587
315.171 52.6963
314.1497 73.2721

784.3997 82828.6 2.0 
86.0874 650.4716
120.0763 6110.864
159.6548 318.7073
159.078 663.7767
136.0737 226.6763
120.5775 2952.0269
187.7036 852.6697
187.0767 1855.3396
175.7265 279.0006
175.1218 519.6171
228.8324 316.5656
228.1391 610.6014
227.1287 150.2194
219.1184 340.878
240.1403 203.4984
235.1122 307.3955
233.8661 500.4771
233.1697 1546.4595
359.2184 294.0166
360.2079 462.0115
348.1983 332.1391
357.1931 242.0431
335.9988 604.1116
346.1609 383.3745
334.1518 6971.3267
334.9914 2741.5327
378.1275 261.4124
387.2163 508.2533
376.1743 356.2373
377.2282 500.7985
363.1637 230.9946
373.1795 220.7815
361.0818 255.0365
362.1461 188.2843
406.1994 673.7624
405.2251 787.5974
403.1795 341.4909
392.1682 169.7419
391.1765 310.4746
390.1878 211.7624
389.1368 211.4068
388.2069 267.4487
421.2035 197.4139
419.2303 290.3174
418.1996 212.7022
417.2271 381.0639
410.1687 198.6898
409.1873 340.1068
408.1998 821.7174
407.2023 345.5168
249.1636 288.3269
251.1083 185.6936
258.1497 341.9509
261.1661 1033.1902
244.1075 251.7292
245.129 696.5892
245.8467 371.9294
247.1224 149.1615
274.8854 375.9883
277.1584 411.6388
277.9225 178.4322
286.1509 311.377
262.1595 1047.1501
262.905 490.4301
265.1267 334.7569
274.1291 823.8463
293.1177 827.4565
292.1376 810.0371
306.1548 604.4888
293.9093 430.4848
289.1279 2276.4805
288.1385 175.3642
290.9086 199.4642
289.9089 964.4616
328.039 600.6776
327.2098 1524.8689
332.192 196.4394
330.1848 304.1034
316.1425 263.9141
306.9603 251.232
326.2503 197.3527
318.1809 340.9386
504.258 443.0965
505.2747 331.0692
494.2866 221.0581
502.2527 238.4969
490.2835 270.673
491.3046 211.4337
486.2511 207.3978
489.2589 219.3196
477.2634 308.9263
478.2457 255.4323
475.2361 189.6444
476.2627 388.9002
461.2246 180.4425
463.293 246.9957
459.2402 323.4452
460.2288 303.4464
457.2008 221.3658
456.2076 324.9323
449.2293 167.1528
448.2183 445.8067
447.2386 690.5239
441.2704 366.9565
440.3005 2280.2834
437.1938 210.4691
436.2059 219.7711
433.2083 220.564
432.2155 182.5304
427.2055 352.3558
426.2117 1145.1067
425.2307 2409.3586
424.2189 208.052
423.2479 184.6701
592.3196 220.4872
607.3923 421.1138
622.3172 233.206
624.4258 481.0541
570.3223 187.2448
573.2893 422.5494
574.3107 303.1758
591.2985 295.0322
555.299 991.428
556.3214 334.7529
568.2972 277.9667
569.2932 195.6755
550.2728 364.458
551.288 226.4886
553.3883 1236.22
554.2687 2003.3099
540.2938 241.8755
538.2748 267.2118
546.2966 257.4085
541.3063 233.8448
534.2902 229.2511
525.3448 325.9906
537.2579 355.7898
536.3075 392.3918
519.2901 193.9578
518.3026 230.0334
524.2892 195.5454
523.2784 212.6156
508.2943 265.5739
506.2885 229.072
516.2747 211.6427
511.2979 240.8625
979.9274 663.3527
1047.5288 431.5845
977.502 3266.6912
978.5029 2294.0452
1086.5201 370.3483
1103.5397 1430.389
1064.5322 3663.7217
1065.5387 1920.8494
813.4099 281.3849
830.4283 3806.1135
788.4421 211.2991
789.4799 363.7434
834.4393 267.3958
852.4587 252.1151
831.4265 2316.201
832.7462 504.1187
720.3563 386.7788
719.5735 588.5038
718.3478 2119.1973
717.34 4596.5894
786.7754 345.9612
785.4992 821.7379
738.3835 217.4669
721.3716 286.1275
683.3318 221.6876
680.3393 201.1626
679.3209 219.6981
651.3491 197.1466
700.326 468.37
698.3627 205.1708
697.3293 210.2609
692.358 295.3962
2242.08 548.0192
2244.1028 3213.8748
2245.1855 2929.3499
2246.1094 3722.7432
2249.1904 849.8305
2470.2954 996.088
1381.7434 347.9557
1336.9504 404.4814
1955.987 541.6183
1382.718 882.3926
2130.078 1479.5801
1956.8605 784.5455
2208.088 506.0373
2132.0618 1173.2788
1121.5555 15077.254
1104.5436 1154.2739
1216.6405 462.8397
1122.547 10195.954
1234.6482 4467.7925
1217.6361 716.9892
1237.274 862.4504
1235.6443 5423.0625

785.7048 4036.1 4.0 
86.0874 650.4716
120.0763 6110.864
159.6548 318.7073
159.078 663.7767
136.0737 226.6763
120.5775 2952.0269
187.7036 852.6697
187.0767 1855.3396
175.7265 279.0006
175.1218 519.6171
228.8324 316.5656
228.1391 610.6014
227.1287 150.2194
219.1184 340.878
240.1403 203.4984
235.1122 307.3955
233.8661 500.4771
233.1697 1546.4595
359.2184 294.0166
360.2079 462.0115
348.1983 332.1391
357.1931 242.0431
335.9988 604.1116
346.1609 383.3745
334.1518 6971.3267
334.9914 2741.5327
378.1275 261.4124
387.2163 508.2533
376.1743 356.2373
377.2282 500.7985
363.1637 230.9946
373.1795 220.7815
361.0818 255.0365
362.1461 188.2843
406.1994 673.7624
405.2251 787.5974
403.1795 341.4909
392.1682 169.7419
391.1765 310.4746
390.1878 211.7624
389.1368 211.4068
388.2069 267.4487
421.2035 197.4139
419.2303 290.3174
418.1996 212.7022
417.2271 381.0639
410.1687 198.6898
409.1873 340.1068
408.1998 821.7174
407.2023 345.5168
249.1636 288.3269
251.1083 185.6936
258.1497 341.9509
261.1661 1033.1902
244.1075 251.7292
245.129 696.5892
245.8467 371.9294
247.1224 149.1615
274.8854 375.9883
277.1584 411.6388
277.9225 178.4322
286.1509 311.377
262.1595 1047.1501
262.905 490.4301
265.1267 334.7569
274.1291 823.8463
293.1177 827.4565
292.1376 810.0371
306.1548 604.4888
293.9093 430.4848
289.1279 2276.4805
288.1385 175.3642
290.9086 199.4642
289.9089 964.4616
328.039 600.6776
327.2098 1524.8689
332.192 196.4394
330.1848 304.1034
316.1425 263.9141
306.9603 251.232
326.2503 197.3527
318.1809 340.9386
504.258 443.0965
505.2747 331.0692
494.2866 221.0581
502.2527 238.4969
490.2835 270.673
491.3046 211.4337
486.2511 207.3978
489.2589 219.3196
477.2634 308.9263
478.2457 255.4323
475.2361 189.6444
476.2627 388.9002
461.2246 180.4425
463.293 246.9957
459.2402 323.4452
460.2288 303.4464
457.2008 221.3658
456.2076 324.9323
449.2293 167.1528
448.2183 445.8067
447.2386 690.5239
441.2704 366.9565
440.3005 2280.2834
437.1938 210.4691
436.2059 219.7711
433.2083 220.564
432.2155 182.5304
427.2055 352.3558
426.2117 1145.1067
425.2307 2409.3586
424.2189 208.052
423.2479 184.6701
592.3196 220.4872
607.3923 421.1138
622.3172 233.206
624.4258 481.0541
570.3223 187.2448
573.2893 422.5494
574.3107 303.1758
591.2985 295.0322
555.299 991.428
556.3214 334.7529
568.2972 277.9667
569.2932 195.6755
550.2728 364.458
551.288 226.4886
553.3883 1236.22
554.2687 2003.3099
540.2938 241.8755
538.2748 267.2118
546.2966 257.4085
541.3063 233.8448
534.2902 229.2511
525.3448 325.9906
537.2579 355.7898
536.3075 392.3918
519.2901 193.9578
518.3026 230.0334
524.2892 195.5454
523.2784 212.6156
508.2943 265.5739
506.2885 229.072
516.2747 211.6427
511.2979 240.8625
979.9274 663.3527
1047.5288 431.5845
977.502 3266.6912
978.5029 2294.0452
1086.5201 370.3483
1103.5397 1430.389
1064.5322 3663.7217
1065.5387 1920.8494
813.4099 281.3849
830.4283 3806.1135
788.4421 211.2991
789.4799 363.7434
834.4393 267.3958
852.4587 252.1151
831.4265 2316.201
832.7462 504.1187
720.3563 386.7788
719.5735 588.5038
718.3478 2119.1973
717.34 4596.5894
786.7754 345.9612
785.4992 821.7379
738.3835 217.4669
721.3716 286.1275
683.3318 221.6876
680.3393 201.1626
679.3209 219.6981
651.3491 197.1466
700.326 468.37
698.3627 205.1708
697.3293 210.2609
692.358 295.3962
2242.08 548.0192
2244.1028 3213.8748
2245.1855 2929.3499
2246.1094 3722.7432
2249.1904 849.8305
2470.2954 996.088
1381.7434 347.9557
1336.9504 404.4814
1955.987 541.6183
1382.718 882.3926
2130.078 1479.5801
1956.8605 784.5455
2208.088 506.0373
2132.0618 1173.2788
1121.5555 15077.254
1104.5436 1154.2739
1216.6405 462.8397
1122.547 10195.954
1234.6482 4467.7925
1217.6361 716.9892
1237.274 862.4504
1235.6443 5423.0625

812.9186 8802.8 2.0 
385.2468 101.687
386.1915 97.0279
387.2086 130.517
388.1865 104.6751
390.1736 71.5536
391.1788 79.4925
392.1005 66.9486
399.209 83.8941
359.2097 121.5351
360.1873 124.5259
363.1837 90.0311
373.1651 104.9174
376.1684 92.1413
377.2225 145.7802
378.1148 73.6589
379.1439 64.3219
415.2074 83.4819
412.1678 68.3324
419.2187 70.4041
417.2137 110.9137
425.2257 335.2982
421.2046 89.6329
429.2228 69.7533
426.1992 130.3567
402.2582 91.1679
401.176 72.8555
404.138 67.3685
403.1865 154.806
406.1908 130.9825
405.2238 229.3736
409.1876 66.1568
408.2026 124.9927
453.2293 80.1216
456.2501 100.9484
448.2165 93.226
451.2418 66.9193
460.2173 103.9471
461.217 70.3528
458.2043 99.0836
459.224 83.4608
437.2082 80.9499
440.2461 89.8366
433.228 90.4193
436.2239 118.2829
444.1992 86.956
447.2396 184.4313
442.2366 79.9237
443.2043 80.3556
482.2486 332.9588
481.2704 76.6524
478.2372 98.2806
476.2518 132.2177
489.2621 102.1577
488.2137 76.4778
486.2242 83.3977
483.2621 169.9134
466.2158 73.0967
465.2335 119.4054
464.2171 76.3663
463.229 132.3173
475.2435 68.2583
473.2808 84.2729
470.2118 83.4439
468.2299 81.9717
243.1338 66.4845
244.1193 193.8927
245.1242 152.8971
245.8425 83.9192
233.1713 395.0322
233.8708 188.5088
235.1165 145.2686
235.8175 83.1664
219.1237 88.9995
226.1319 101.9483
227.1118 72.3439
229.108 90.0752
211.1356 71.5926
213.1029 79.562
216.1439 115.8328
217.0954 66.0055
287.1306 101.276
286.1498 152.6759
289.1294 551.9376
288.1515 95.9649
272.176 143.3839
262.901 86.2785
274.8942 97.6855
274.1276 236.338
258.1458 118.7122
256.1763 101.2332
262.1549 195.8379
261.1613 220.7548
249.164 81.9382
247.1273 70.566
255.1415 60.3486
254.1592 60.8164
326.1827 178.4727
327.0103 96.6506
318.1884 129.7856
322.1555 99.4926
315.1212 91.5955
316.1503 108.4236
312.1737 64.7565
314.1686 78.7573
306.9643 75.5952
308.18 83.765
296.1407 95.9403
306.1653 149.3463
293.1216 120.0159
295.1592 67.2337
289.9073 249.6979
292.1411 194.004
358.0576 83.7754
357.1865 129.6009
355.1793 69.0441
351.0106 88.5323
350.1439 165.2879
348.2005 116.1435
347.0148 67.3341
346.1617 133.9256
342.199 90.019
341.1509 69.0154
340.1917 97.8392
334.9923 675.9643
334.1514 1481.6095
332.1363 107.3155
330.184 100.777
329.1899 88.7523
656.3705 95.4357
663.346 111.3593
674.3423 95.8622
692.3954 121.2793
695.3901 94.9206
697.3298 100.5976
702.3534 99.0788
707.4591 92.9516
611.2982 401.9051
612.338 121.1166
625.3364 83.6461
626.3092 84.4353
630.2615 76.3524
646.3604 80.9133
650.3813 83.3933
651.3547 94.5915
591.3026 135.1259
588.3212 91.5779
593.318 90.3861
592.4123 76.9682
595.3303 78.0581
594.305 81.1957
610.3168 98.9851
600.3044 104.1595
565.3142 83.1175
562.3055 79.6658
572.3403 81.3884
568.3099 112.5042
576.2877 92.2967
573.2864 140.0193
582.2584 86.3024
579.3315 126.2044
551.3145 79.5822
553.2972 89.8279
549.2891 96.0699
550.2952 98.213
556.2976 72.9519
559.2437 106.7678
554.2704 173.997
555.3258 85.6406
534.2933 90.6408
536.2744 112.6168
528.2702 116.6643
531.2743 70.0952
544.2849 70.9994
120.0759 1254.5875
546.3093 85.9217
86.089 285.7301
537.2912 77.658
72.0711 61.0969
540.2968 91.448
70.0552 100.0728
516.2733 77.0477
127.6009 69.2112
514.2581 84.8895
129.0976 141.5178
513.2207 137.1085
120.5775 639.6744
509.2632 78.4559
127.0861 144.8701
524.3456 75.6607
136.6064 72.4194
523.2975 92.5768
143.1199 94.0875
522.2974 81.3464
129.6206 87.5816
518.2567 72.3632
136.0732 141.084
497.2917 84.2174
171.1206 68.3163
496.2754 92.0922
175.1217 180.8515
493.2499 78.8627
159.0801 164.856
490.2816 87.0552
159.6558 65.5578
505.2899 100.9212
187.7017 184.1841
504.2494 136.1973
193.1066 68.015
502.2539 77.0984
175.7294 77.7228
500.2552 107.6962
187.0773 383.5927
1438.7291 164.3953
1467.7134 125.2984
1468.8087 158.6785
1629.7614 144.8983
1273.6584 191.3984
1291.6729 1466.3522
1293.3226 219.0684
1307.7313 213.683
1182.586 118.8453
1212.6832 171.9757
1235.6438 157.3954
1237.677 121.389
1178.5798 5367.0767
1177.5963 191.9226
1180.1587 944.1118
1179.5872 117.2643
1123.0908 351.1638
1121.5587 1515.5739
1160.5635 510.1974
1124.5706 109.0495
1103.5369 176.5485
1097.5967 223.0273
1108.6311 103.1771
1107.6003 116.7805
992.6202 106.4352
991.61 98.3718
1036.0051 269.9114
1034.5247 1233.9364
890.446 99.1238
978.5182 113.8743
887.4552 1476.6259
888.8311 346.0222
855.4443 97.1246
870.3997 104.7755
822.4805 84.2377
829.4675 115.1165
816.4125 96.8759
821.4496 120.4712
813.7526 122.5492
815.6462 89.3352
811.4624 86.1305
812.4501 284.1619
777.3975 99.8195
804.3622 107.438
775.6347 498.1901
774.363 1662.6968
773.3725 98.1264
767.3638 98.0239
763.4317 105.519
757.3287 179.9303
754.3766 122.9233
745.3743 119.2116
738.3565 97.4244
736.3766 101.1133
721.5821 92.813
720.361 158.2135
717.3617 102.2947
716.4287 78.9615
715.4842 104.1536
708.3672 92.7988

784.3978 82027.5 2.0 
1123.0967 13621.704
1124.569 349.2766
1121.5518 66358.08
1122.5559 3244.8745
1234.6471 23818.23
1235.6425 939.2527
1125.576 761.8697
1216.6338 2325.845
1244.6265 432.6115
1363.6843 796.0533
1236.2751 3676.355
1238.6506 404.4814
1381.7258 3016.336
1549.752 484.8418
785.5041 1862.1495
786.8004 478.0794
788.4207 286.48
812.4207 469.2596
813.4169 555.6538
815.4097 370.7722
830.428 13470.155
831.7534 3012.1082
833.4322 737.2471
842.3928 435.0253
851.4562 522.9635
860.4024 407.1593
959.4857 386.9818
960.4774 389.4859
977.5001 13655.075
978.9359 2725.647
1045.5571 290.1779
980.5034 348.5881
1056.5167 353.0987
1046.5186 1098.9071
1066.0325 2921.418
1064.5345 16252.57
1073.5226 370.3553
1068.534 292.0121
1086.5358 481.4727
1085.5424 462.0602
1103.5474 6433.95
1091.5519 616.0784
1105.0746 1222.6879
1104.546 949.9954
1120.1829 598.8613
1117.1486 409.0165
500.3017 470.1447
495.265 323.0265
494.2662 213.2203
493.2585 336.1447
505.2731 612.5996
504.265 1226.513
502.2434 455.4029
501.3028 230.6658
484.2396 370.056
483.2602 213.8385
479.2271 305.7082
478.2359 430.7724
490.2966 677.0511
489.2479 593.5363
487.2513 241.714
486.2545 410.9118
522.2855 390.7361
523.2713 452.6951
520.2675 405.8878
521.2591 252.1978
528.2751 340.1178
533.2875 235.3394
524.2872 357.0636
525.2813 416.4629
511.2809 409.0275
512.2699 259.5821
506.2761 418.8284
507.2928 322.981
518.3011 603.9218
519.2753 384.517
516.2673 582.0587
517.2813 260.4182
437.1787 399.1284
436.2014 631.9601
440.2081 228.6931
438.1767 206.8515
445.256 245.5779
444.2151 238.6784
448.2328 702.8415
447.2421 1795.4698
426.2044 2083.3257
425.2296 6465.5327
429.2231 293.063
427.1973 214.1664
432.2148 329.1465
431.2392 307.0616
434.2002 221.9086
433.2026 444.481
463.2308 233.704
471.2452 257.1219
472.2907 248.8037
473.2933 304.968
474.2683 254.7443
475.2456 424.8918
476.2597 1073.2545
477.2676 542.7116
450.2188 334.3003
455.2313 255.0178
456.2001 914.4158
457.2013 383.9032
458.2379 345.8472
459.2417 779.5663
460.2167 669.4912
461.2154 349.1224
683.513 280.049
682.3281 294.611
681.3581 314.261
679.3336 846.7217
675.3225 387.5236
669.1862 877.821
667.2808 242.0922
665.2226 575.8575
663.3502 583.6574
653.3526 256.5209
652.3371 259.5191
651.3509 426.3921
647.3663 336.2784
640.3154 268.5823
636.3438 282.8089
622.3146 466.1557
738.3623 617.0891
764.4271 303.2744
720.3579 1387.2292
721.5739 405.6755
717.3419 15168.425
718.5668 3862.1506
702.3519 304.5
710.3601 349.2018
700.3148 1315.6901
701.5139 419.9563
697.3407 821.2699
699.3396 476.0067
692.3608 380.2102
693.3597 279.321
686.3497 274.5594
688.3623 241.653
551.3051 367.3362
550.2689 931.9027
554.2765 5301.8467
553.2956 636.6169
546.2841 451.6182
545.2863 332.9546
549.2836 386.9745
547.3132 211.2091
540.2945 688.403
538.2866 445.9327
543.2506 285.3857
541.3171 296.0053
535.3101 215.4064
534.2773 526.3461
537.2468 912.8127
536.2646 621.5519
606.3199 252.3654
607.2859 298.7936
610.3207 263.9734
618.3209 364.2114
584.2776 257.3006
591.2983 750.6489
595.3083 247.2056
603.312 264.2933
568.2932 807.3159
569.3223 328.4605
573.283 1185.4374
574.332 361.2612
555.3165 1590.6072
563.3024 470.7754
564.2994 220.3378
566.2605 363.7214
274.887 1010.4393
274.1257 2273.8787
277.924 465.4258
277.1607 1081.4869
286.9258 378.1796
286.1498 826.0652
289.1288 6117.417
288.1462 437.8698
292.1378 2459.6465
289.9104 2644.0928
293.9106 963.608
293.1221 2310.9233
303.1756 292.357
300.1655 376.8015
306.9612 607.8712
306.155 1467.5585
245.1296 1888.7588
245.8485 885.6117
247.119 289.3521
249.1658 689.9348
249.892 284.614
251.1096 569.366
251.8394 255.6705
255.1383 385.3013
258.1521 766.6174
258.8907 369.7905
261.166 2917.9805
262.1598 2227.9019
262.9041 987.798
265.1248 840.9704
265.8745 364.4169
273.1639 335.3392
219.1174 791.2625
217.1032 274.6927
207.7756 183.0842
207.1163 367.1245
229.0993 753.1225
227.1213 376.2419
223.1116 231.5628
219.7962 342.688
235.112 859.532
233.8697 2004.8273
233.1695 4279.9424
229.7942 325.0821
244.1045 687.0402
240.8528 223.4757
240.1392 508.124
235.817 400.7052
136.6076 251.697
143.1172 179.1708
129.1023 221.7387
136.0725 484.5286
159.657 813.8929
171.1143 296.7486
158.0925 287.7904
159.0788 1750.2152
187.0769 4570.8877
187.7047 2101.696
175.1237 1330.1831
175.7299 609.3122
201.1057 217.9592
202.1144 185.7461
191.1233 327.2363
199.0793 183.3429
408.2027 2486.2498
407.2003 747.5423
410.1781 382.5424
409.1577 875.9834
404.1405 364.5885
403.182 1019.8077
406.208 1662.82
405.2291 2409.028
420.1902 247.9703
419.2344 594.5158
424.2355 612.8972
421.2056 331.5995
415.2021 353.6238
411.1614 269.1754
418.2064 348.3381
417.2289 917.4799
380.1584 391.95
383.2065 238.5511
385.166 225.6883
387.2176 1591.1337
376.1749 958.4515
377.2274 1510.9778
378.1289 596.4591
379.2141 276.4455
392.1676 272.6014
393.1867 193.0585
399.2015 414.9597
402.2164 341.2206
388.1502 550.1029
389.1693 394.4865
390.1946 553.7681
391.1731 841.9857
359.2177 833.4844
358.0652 307.4536
357.1901 628.2953
355.1714 272.1744
350.1585 250.2523
349.0624 395.6108
348.2012 1078.4648
347.0162 320.1682
375.1895 240.9513
373.1764 443.1673
365.1879 209.3676
364.0595 260.3297
363.1841 662.1793
362.1456 432.7079
361.0831 525.7475
360.2082 1104.9702
319.0022 405.1601
329.1929 384.3897
316.9631 314.5784
318.1837 1007.046
314.1914 367.8699
316.142 690.5226
312.1681 289.4102
313.157 226.2586
345.1741 326.6346
346.1613 826.6736
334.993 7322.744
342.1926 453.2475
332.1974 493.2154
334.1522 18569.588
330.193 538.3665
331.153 325.2457
86.0873 1409.4905
112.0821 273.0809
120.0758 14734.634
120.5775 7093.5

812.9091 17206.5 2.0 
549.2872 100.9474
550.2672 177.1117
546.2818 139.1034
547.313 92.0746
540.3064 104.829
545.3166 93.647
534.2663 98.2711
537.2532 91.2127
529.2776 93.1019
532.2618 99.1382
522.2898 108.8456
523.2798 93.7704
518.2909 84.0597
519.268 109.6618
515.284 109.222
516.2606 97.7263
597.3226 102.0148
594.2696 93.3655
593.2955 122.1537
591.301 199.1992
577.3178 96.6541
576.2827 99.4014
574.3455 136.3303
573.2822 245.2538
568.3076 114.0693
565.2892 88.9666
563.2822 89.4968
556.3344 94.5591
555.3063 160.901
554.274 390.7183
553.2943 87.4352
552.2816 100.7746
474.2522 81.4042
476.2589 215.1641
477.2639 109.3089
478.2308 144.4881
465.2308 222.2413
466.2219 148.8176
468.2294 90.0895
473.2643 102.4636
460.2191 139.3839
461.2134 86.0218
463.239 158.8206
464.2311 117.8999
453.2489 90.6053
456.2379 88.0004
458.221 96.3335
459.2439 153.7241
506.2913 92.0129
505.291 120.6996
514.2484 104.9591
513.2206 258.4384
500.2937 98.1441
496.2697 88.5168
504.2606 277.8927
502.2626 142.4153
489.2498 109.6148
487.2427 94.3384
495.2233 93.5525
490.2843 149.2506
481.2303 124.3445
479.2348 89.0263
483.2523 280.7715
482.2548 755.4683
407.1736 118.568
408.2009 204.9351
405.2278 394.2656
406.193 213.6677
417.2244 211.4706
418.1995 116.4957
409.1464 98.2339
415.1978 118.3281
391.1666 195.9501
392.0906 111.9318
389.1393 104.4757
390.1887 94.6358
403.1641 216.8363
404.1789 86.3255
399.1949 97.6423
402.2092 116.1597
440.2461 93.3492
437.2102 101.5053
436.1927 141.4822
434.1787 89.1378
448.226 176.1869
447.2412 279.7979
445.2186 91.0029
444.2103 97.043
425.2308 403.9718
424.2273 96.4157
421.1808 94.1883
419.1813 105.4318
433.2141 104.5478
430.227 96.8411
427.2002 108.9896
426.2072 210.8329
332.9698 90.9109
334.1521 3112.477
334.9935 1400.0145
342.175 104.8635
346.1647 223.73
347.0178 99.8533
348.1938 196.8888
349.0555 99.5662
316.1365 142.2733
318.1915 194.2956
319.0132 94.5995
322.1516 103.1588
326.1793 84.2555
329.179 104.9636
330.193 94.0624
332.1396 100.5293
373.1669 116.676
363.1872 121.8809
377.2326 261.1693
376.1702 191.5732
386.1521 85.1944
378.1537 83.7846
388.1996 158.415
387.2137 208.283
351.0105 120.423
350.1495 234.2826
357.1927 201.7226
355.1947 91.0708
359.2179 184.4743
358.0718 96.4959
361.0848 114.2159
360.2047 195.3058
258.1472 212.0428
255.1374 109.1492
249.155 120.1587
247.1367 81.9584
245.8519 132.2944
245.1321 255.9362
244.1312 254.2646
240.1454 161.5528
274.1244 404.2673
273.1659 72.0173
272.1633 79.8875
265.1286 122.0427
262.9011 171.0282
262.1556 392.4684
261.1647 436.9608
258.8717 78.979
289.9132 477.1813
292.1386 391.116
288.1368 114.5376
289.1295 1054.9009
286.1544 260.1451
286.9329 125.6608
274.8824 188.4326
277.1472 118.8191
312.1706 76.5439
314.1912 108.0683
306.962 115.4622
308.1447 85.75
301.1872 89.3306
306.1623 279.3369
293.1259 241.5002
293.9111 113.332
86.0874 346.9496
84.0719 72.8955
120.5765 1262.2272
120.0759 2445.491
70.0544 76.0547
171.1177 98.8226
159.6552 134.5677
175.7304 129.1958
175.1241 270.4648
136.0755 144.6799
129.098 92.4439
159.079 274.3494
136.605 69.755
213.1224 80.5944
216.1306 197.6652
216.7976 105.0714
219.1216 187.3395
187.0763 708.3295
187.7018 324.5093
193.1003 114.9323
207.1234 94.1091
233.1699 700.0685
233.8707 304.076
235.1123 184.167
235.8183 81.6746
219.8055 88.8983
226.1172 76.829
227.122 100.6526
229.0968 166.3717
813.4768 163.7841
851.4585 104.8558
777.3844 119.3211
812.4272 165.9786
774.3631 3285.028
775.6365 898.561
757.3414 250.1194
758.6008 129.7764
1034.521 2718.6375
1035.9933 553.6675
890.4207 111.9157
1017.5025 138.854
887.4493 3074.5793
888.814 753.6656
869.436 118.1028
870.432 162.0027
647.3263 91.6641
625.3159 136.0967
612.3989 298.0634
611.2988 815.0089
610.2907 124.3572
607.2888 113.1288
602.3494 100.5348
600.2637 114.0386
756.3746 134.8049
738.3698 162.8791
736.3646 128.6219
720.3648 246.2935
697.3223 132.9112
692.3513 104.2984
679.3307 141.2029
651.3362 133.5633
1629.8005 301.0419
1291.6786 2949.231
1293.386 420.9539
1438.7156 248.3134
1623.8611 206.9932
1123.0817 506.9006
1122.5486 136.4591
1159.598 159.5326
1143.5902 159.0828
1097.5615 164.5124
1037.553 122.0824
1121.5575 2817.3
1103.5433 162.6127
1180.1512 2071.2163
1179.5797 372.0733
1273.653 429.4422
1182.5874 192.4624
1161.5591 146.8251
1160.5714 1069.3347
1178.5787 10797.172
1162.1423 175.3119

784.3967 14942.6 2.0 
830.4268 4597.654
828.5165 167.2822
833.4512 209.062
831.7499 1252.2678
851.4245 190.7988
842.4238 169.1429
959.5127 186.4703
860.4049 190.2056
977.5005 4536.278
974.5236 146.735
985.4968 224.4556
978.9334 842.0295
991.5719 161.3738
986.004 199.3188
1000.5007 192.1935
992.5864 168.1111
1046.524 359.8284
1056.5242 182.4018
1064.5322 5490.276
1066.0294 1059.6688
1067.5386 181.2774
1073.5465 188.5411
1085.5575 146.4709
1086.5448 201.9423
1091.5394 282.0566
1103.5426 2268.3503
1104.5527 222.4422
1105.0709 466.2554
1107.6514 201.5204
1120.6075 199.724
1121.5546 23268.404
1122.5464 1097.854
1216.6332 792.9091
1126.0835 149.8117
1125.5514 345.2856
1123.0917 4534.223
1238.6597 168.4664
1236.2682 1343.2657
1234.6478 7858.5195
1217.6344 174.4676
1568.3899 247.3269
1549.7935 202.8326
1381.7115 1062.4366
1307.7114 247.158
557.298 113.3793
555.3136 583.4852
566.2485 131.0249
563.3102 177.682
550.2799 326.5372
549.2942 164.633
554.2744 1845.6666
551.2931 119.6323
591.314 248.7749
574.3057 124.4282
605.3228 114.1811
592.2936 116.8887
569.2993 169.2059
568.2852 278.3761
573.2888 414.1807
570.3303 110.2426
620.341 116.0711
622.2979 186.5087
623.3345 113.8808
625.2968 123.6288
607.2921 132.7725
611.3091 111.7426
612.3151 106.788
618.3188 150.1553
651.3322 195.084
653.3681 118.7705
663.3448 216.5451
665.3419 123.0612
636.3607 122.5887
637.3664 111.1342
640.3198 192.4632
647.3693 186.4677
686.3669 143.7919
683.3289 119.92
682.3222 150.025
681.3547 139.7529
679.3233 345.3774
675.3358 140.7891
669.2313 387.8103
667.3002 138.8634
716.4542 198.966
715.4252 172.2197
703.3818 114.2851
701.5268 154.9151
700.3113 437.1341
699.33 194.3112
697.3442 307.2687
692.3636 173.1696
758.3665 137.7136
783.409 208.101
738.3682 251.2929
752.3761 215.1761
720.3598 370.4955
721.5894 187.3967
717.3403 5143.6265
718.565 1561.9259
813.4048 182.3679
816.4257 120.8005
810.4067 135.1195
812.3939 187.5822
789.4221 154.3005
807.4467 188.7079
785.507 4775.0513
786.7933 1089.1978
489.2542 253.4933
488.2729 104.9046
486.2475 162.4275
484.2477 162.526
494.2753 127.9137
493.2664 160.5865
491.3073 138.0191
490.2974 271.7116
475.2507 179.0844
473.3046 141.8693
471.2417 115.1628
466.2734 117.8982
479.2366 118.65
478.2367 192.1679
477.2679 213.1576
476.2633 418.6149
457.2038 165.874
458.2242 171.0633
455.2173 113.1591
456.2012 300.9395
461.2071 165.0126
463.2256 123.7863
459.2372 315.4525
460.2149 279.895
438.1905 103.0321
444.2173 138.0022
436.2017 208.6679
437.1842 145.5987
450.217 140.1988
453.2303 127.4781
447.2421 615.1884
448.2228 276.8898
538.2955 148.7343
537.2605 307.6006
541.3168 157.6015
540.295 276.1811
545.2911 112.4056
543.2261 132.4765
547.3121 107.0296
546.2707 200.8119
524.2812 148.383
523.2745 179.9072
527.2668 101.6031
525.2827 167.67
534.2816 237.745
529.2906 102.3168
536.2739 286.489
535.3204 122.8083
511.2788 141.989
512.2789 126.8724
515.2955 123.0339
516.2819 191.3594
518.2961 239.5892
519.2789 142.6093
520.2681 167.5568
522.3029 179.5504
495.2792 99.0408
500.3016 183.5431
502.2596 145.9352
504.2646 456.5537
505.2841 211.7453
506.2814 157.0421
507.2622 167.276
509.2373 134.7227
380.1419 142.091
378.1293 241.5162
377.232 530.6765
376.1761 314.2294
373.1778 171.482
369.18 110.209
365.2067 110.1935
363.1873 246.2055
362.1437 184.2867
361.0855 207.6015
360.2016 443.9406
359.2252 303.7098
358.0743 144.7363
357.1895 283.0437
351.2022 123.9982
350.1536 94.2983
348.2003 440.6093
349.0582 194.3525
346.1665 352.8203
347.0271 158.2995
342.1953 198.2796
345.168 145.8067
334.9926 2584.642
340.1879 138.3445
332.2075 175.6331
334.1522 6231.321
330.1936 196.8447
331.1397 139.0879
319.0118 172.697
329.1898 186.2306
316.959 110.9809
318.1883 366.239
430.2003 98.0417
429.2226 101.4577
433.2022 165.292
432.2095 131.4824
425.2292 2372.515
424.2252 160.2152
428.2 100.7309
426.199 850.9363
419.2321 265.6651
418.2158 110.7672
421.2036 132.7624
420.1746 124.6778
411.1625 141.5115
410.1782 144.4151
417.2277 352.2603
415.1986 149.1503
406.2065 525.8853
407.1985 258.7961
408.1999 892.5236
409.1573 312.9668
402.2235 208.9696
403.166 380.1338
404.1657 108.2427
405.2284 789.4642
390.1894 204.6111
391.1682 343.6355
392.1001 171.522
399.2039 177.0902
383.2119 128.9459
387.2132 534.8239
388.1904 236.045
389.1463 161.6417
233.1704 1547.2803
233.869 675.2906
229.0989 264.5096
230.1081 155.0452
240.1414 228.1262
240.851 112.0382
235.1134 355.808
235.8197 155.5106
245.8447 349.8116
247.1103 123.923
244.1053 267.6351
245.1286 648.4717
251.1076 211.2864
251.8398 109.9338
249.1635 274.4754
249.8852 135.2304
175.7298 242.6297
175.1228 533.943
171.1122 122.9527
159.6575 303.0991
201.1088 124.1466
191.1231 108.7457
187.7039 723.8939
187.0772 1681.5059
219.7967 125.9168
219.1163 272.2382
213.1544 96.052
207.1185 135.7634
227.8091 98.544
227.1147 205.4405
226.1333 95.2611
223.1182 104.6745
286.15 404.4928
286.928 195.6549
288.1456 186.3691
289.1276 2038.3372
289.9079 944.3298
292.1377 731.7704
293.1222 870.8521
293.9099 375.9056
300.1555 140.2838
303.1803 117.418
306.1535 512.4173
306.9596 219.8837
312.1728 120.4271
313.1487 99.6056
314.1964 148.5365
316.1432 246.3916
258.1475 633.585
255.1434 162.5603
260.1013 105.7552
258.8818 286.4438
262.1553 805.2687
261.1656 962.7943
265.1239 354.3038
262.9005 362.4109
272.1674 101.492
265.873 153.5287
274.1282 826.2704
273.1678 121.1813
276.1122 112.8125
274.8893 407.4193
277.9194 160.6582
277.1635 403.1779
70.0553 166.5907
86.0875 665.7201
112.0825 119.6049
136.6094 156.8857
143.1152 86.8436
158.0986 122.3409
159.0802 646.428
120.0764 5363.634
120.5778 2594.3862
129.1025 168.7849
136.0735 296.4216

603.0096 12901.6 3.0 
120.5785 287.3207
129.0977 101.2168
102.0469 245.8974
120.077 547.5847
86.0867 144.679
101.0649 141.1846
72.0703 121.9924
84.0709 77.3669
259.8655 59.5768
270.1461 83.7838
277.1254 168.718
277.8922 66.0581
287.1705 92.9246
303.1457 113.053
309.1621 104.297
312.1687 126.8874
230.8223 202.0669
241.1169 63.187
247.1474 633.4016
248.1641 506.1202
248.8872 183.5608
249.8826 59.4098
258.1159 295.8069
259.1223 92.0302
201.7445 631.4736
201.0945 1375.4231
213.767 62.8283
213.1047 112.5666
219.8323 400.4492
219.1539 851.6682
230.1185 300.9655
229.1232 366.9401
147.6666 70.0281
147.1131 157.5314
155.6549 97.2766
155.0846 194.9051
173.7008 429.3306
173.0974 881.765
186.1237 57.2274
185.1291 62.0236
432.1963 79.1919
443.2638 70.6286
430.1974 67.1585
431.2286 90.2195
448.2332 126.7618
455.294 79.825
444.2541 85.1777
447.2455 225.5768
411.2234 78.2144
413.2279 118.0042
402.2462 114.4225
405.1926 111.6354
425.2489 97.9741
429.2425 200.8027
419.2397 195.3366
420.2014 100.1936
361.2528 422.4864
360.1825 77.6726
359.0567 76.0039
358.1898 162.084
388.1987 88.742
377.093 240.7406
376.2013 542.3215
362.1264 203.8885
330.1767 248.8384
329.0292 70.208
328.2018 120.4587
316.1838 81.9023
349.0228 388.5429
348.1665 977.1551
344.2071 100.6848
331.0098 103.1024
559.3292 115.3266
556.3694 129.3375
572.3297 196.8418
567.9122 191.3605
542.3444 95.2786
537.3467 122.2504
554.3135 169.3678
548.3139 95.1275
589.4106 75.2934
586.3128 83.6988
597.3204 91.684
594.9755 90.9031
577.336 1262.1808
576.3029 218.0493
579.4161 75.5977
578.4001 290.1245
475.2724 113.4579
476.2857 338.5838
477.272 210.12
480.2782 85.7968
457.2807 83.7033
458.2593 97.0613
459.2572 68.9984
460.2344 77.3873
516.3279 126.3853
527.3077 76.6048
528.3513 72.7614
530.2968 94.8444
499.3184 100.8786
505.2502 84.5924
512.3185 81.9004
515.3123 85.5996
739.4639 195.489
727.4167 144.6375
716.6542 89.9108
715.467 232.1461
713.2853 106.9869
709.6492 95.661
701.9237 118.4359
687.4224 97.1469
789.4905 1864.0798
785.4814 91.7369
784.4843 222.9977
774.5552 97.5462
772.4528 103.2501
771.472 94.3305
766.4512 127.1561
741.5889 150.617
643.3998 77.1244
649.3832 89.7948
625.376 102.4713
628.3937 114.8292
606.3636 88.4977
622.3892 110.9299
598.4169 76.8554
604.4609 141.472
685.4072 247.2155
686.5905 104.2525
676.4073 1481.295
677.5889 370.175
667.41 115.6413
675.356 100.8818
659.5509 92.0517
660.0556 82.2338
1003.5959 94.6641
1001.5573 94.8056
1030.6 190.4421
1018.5363 310.4261
1032.6139 127.9359
1031.629 518.7322
1034.6942 107.9605
1033.1127 159.4085
1077.708 106.4478
1075.6589 463.291
1089.7463 125.4544
1087.6525 472.0375
1115.607 108.7612
1114.6627 126.9459
1132.6725 1433.2944
1131.6337 340.3817
790.7748 486.4377
800.4404 95.001
818.4691 168.9543
828.4825 109.2809
876.3425 155.1749
883.5604 106.745
913.5586 116.8729
929.5285 99.0435
931.5446 218.651
955.5676 122.9686
973.5244 154.6054
974.617 222.9178
975.5432 132.3909
985.6006 94.5258
986.603 121.1488
1000.5475 263.8239
1414.82 615.7459
1405.2644 158.1991
1363.1653 632.826
1360.7823 1885.0653
1549.8961 863.556
1462.3274 568.3454
1459.8429 1129.3273
1417.2611 180.2368
1588.9197 162.782
1564.471 404.4778
1561.8906 931.6108
1552.4647 448.2753
1678.9027 167.4984
1609.5316 1143.5745
1607.903 165.9268
1606.915 2831.4841
1186.7102 291.3251
1203.7646 106.51
1134.2115 213.5029
1174.7268 319.4882
1233.8047 392.9402
1297.7534 187.4949
1205.6625 109.5291
1231.7411 969.967
1306.1067 135.6301
1315.7628 875.0071
1300.1047 140.0264
1303.7698 460.3799
1342.7825 269.6667
1343.7858 121.4135
1318.0964 325.6072
1341.7861 240.6213
1810.335 190.5094
1806.9694 364.5024
1735.9657 180.3063

904.0226 23475.0 2.0 
1805.9161 245.4046
1764.7974 262.8997
1809.8723 222.549
1132.681 1220.4015
1131.628 286.488
1115.647 121.6777
1114.6469 139.2513
1186.7344 182.7737
1174.7142 229.3244
1162.5618 155.8024
1134.2396 240.4732
1231.7523 894.7036
1230.683 163.8514
1214.7424 172.838
1189.6564 156.2719
1306.7325 573.9356
1303.7986 262.1906
1235.7122 368.8165
1233.4194 191.3725
1342.8016 170.4159
1360.8076 1148.5514
1308.4426 151.4434
1315.7626 310.9304
1466.7864 308.5389
1561.8873 198.4277
1402.8241 169.1864
1459.8691 307.24
1576.3522 232.9704
1591.8564 247.8682
1563.8087 712.8614
1573.7799 529.3906
1706.569 931.9507
1761.9689 608.6064
1658.7402 198.561
1703.8339 2124.458
836.3986 113.9133
828.5432 435.5508
858.4987 128.2287
840.4507 115.7757
867.5146 141.1678
864.4426 139.1957
876.3579 160.8472
871.5081 150.5287
893.4587 143.0169
885.5121 178.3974
911.5289 110.8224
907.4772 192.8838
935.468 152.5431
931.5541 145.5605
955.5397 162.0091
943.5141 154.4595
957.4991 111.4954
973.5592 120.9698
974.5769 185.047
982.5934 137.3976
986.5966 173.5461
991.6359 512.9313
993.0681 147.6049
1000.5532 256.6366
1018.5518 227.0359
1031.6395 597.3615
1033.1265 168.4118
1075.6566 301.2128
1086.5978 147.213
1087.6494 156.166
1099.5784 141.939
1106.6407 427.1938
818.4256 130.95
815.4183 121.2814
826.4568 149.5617
822.4677 130.8465
789.4949 845.4726
788.3976 133.2441
804.4374 146.288
790.7709 276.9946
777.3957 100.734
776.3749 121.2925
785.7648 128.2035
784.4697 294.529
771.4548 110.1757
766.4619 144.5451
774.4017 114.2508
772.4574 189.2852
732.3506 118.4919
739.4656 197.6897
755.3837 125.4263
758.4036 235.5304
715.4658 481.5891
716.6915 161.7201
721.4099 136.1754
727.4294 223.869
698.3813 99.9708
708.3665 109.9747
709.4115 104.2111
713.2936 134.4013
677.5717 264.9351
685.4019 278.2691
687.3707 143.1852
692.3553 111.4934
676.4028 764.1809
675.3725 160.9322
673.3918 106.1486
671.3734 169.5888
667.386 92.6931
659.3599 127.777
657.3787 145.7711
655.4042 169.9311
653.3834 129.9375
649.3513 104.3982
647.3705 130.6978
643.3779 194.3973
641.3447 98.2117
640.3717 210.9491
633.3177 109.7595
630.3802 105.8114
628.4185 219.5881
629.3462 89.5231
622.3755 99.937
626.3535 128.6008
614.3387 144.919
616.361 132.7331
611.336 123.77
612.3539 106.2357
592.3063 102.3172
604.3145 107.0972
588.309 166.3476
589.3279 88.9212
584.324 116.6857
586.3157 92.9081
579.4251 124.9303
583.218 105.4818
559.2992 118.5021
558.2834 196.4056
572.3181 232.952
560.3254 90.9501
576.2808 416.0748
574.309 96.1132
578.3721 200.1709
577.3345 992.628
542.3349 159.6773
540.34 95.0115
548.2908 192.3777
546.3147 85.7716
554.3109 256.9265
549.3155 101.766
557.4161 118.8824
556.3565 267.8116
516.3412 92.2249
521.2582 102.0899
526.3184 98.4679
528.3254 124.1712
530.299 125.3421
531.2771 163.5239
533.3029 88.0628
537.2795 102.0208
502.2966 85.1172
504.2632 83.8503
505.27 116.4369
510.3038 91.7898
511.3185 135.9101
512.2959 105.5885
513.3007 113.601
515.335 210.2479
492.2573 99.8292
487.2468 126.8056
483.3024 117.3644
481.2747 86.4557
501.2787 93.9387
499.3227 110.72
497.2821 85.9996
495.2642 106.879
475.2419 109.9142
470.197 81.6664
468.2372 94.7014
461.2272 113.1709
480.2491 104.5116
478.2502 135.6273
477.2675 195.6847
476.2825 406.9871
454.2711 82.7522
455.3101 138.9867
449.2182 80.8588
453.2734 91.3965
459.2191 252.3685
460.211 102.0037
457.2828 311.358
458.2459 211.1989
441.2366 128.6824
442.2287 96.2037
438.2173 82.609
439.249 87.9289
447.2402 430.0146
448.2255 214.0571
443.2595 185.8561
444.2425 113.4906
412.2122 108.4654
413.1948 135.774
414.1877 89.0816
419.2431 306.0833
406.1595 90.9578
408.196 108.9872
409.1595 89.0234
411.2431 143.3038
429.2352 346.8481
430.2197 174.1933
431.2343 142.3592
432.2019 85.5594
420.1975 153.3756
423.2261 96.1168
425.2738 182.0292
426.2327 151.7101
383.2385 91.4164
380.189 108.6856
385.2017 93.7623
384.213 127.8976
370.1927 91.4491
362.1352 194.5319
377.0943 231.1505
376.1953 472.838
402.2389 269.2919
401.2346 144.3074
405.1915 245.9655
403.1873 139.0041
388.191 99.5425
386.1957 84.5217
398.1868 110.7031
395.1439 134.3177
345.0502 96.7945
348.1676 1578.4791
341.1554 117.9635
344.1942 161.479
339.1204 147.9993
340.1958 244.1865
330.1624 334.0044
330.9983 180.836
360.1685 301.3604
361.2534 349.6674
357.179 89.9021
358.1783 145.281
354.181 92.161
356.2405 97.3074
349.0234 590.2177
351.1882 106.4974
311.1565 101.2603
309.1694 118.5166
303.9429 84.3615
303.1413 171.5458
302.1611 83.8786
300.9562 91.2905
300.1609 157.9715
298.1593 97.7298
329.1457 89.7747
328.1891 129.7763
327.1775 96.8649
326.1901 113.0346
316.1606 143.2972
314.2089 110.1715
312.9565 97.8602
312.1504 178.0078
261.1396 105.8667
268.0845 181.0188
268.8309 89.2418
270.1544 130.1658
271.147 78.8609
272.1438 119.0572
276.1552 79.0183
277.1251 226.2792
277.8907 119.1853
282.1633 74.4939
283.1611 73.2284
284.1517 79.1463
287.1654 107.9521
289.1477 145.8217
292.1431 81.3296
294.1637 129.9556
227.801 140.7803
227.1091 264.651
230.1214 231.4666
229.1229 296.1126
235.11 87.161
230.8232 136.9263
243.1502 93.6679
238.1219 88.8562
244.8795 102.0676
244.1607 184.8441
248.1643 448.4521
247.1478 405.1501
255.1339 95.2068
248.8835 215.2373
258.8517 233.5508
258.1113 409.0844
173.7028 78.1532
175.1224 77.6266
147.6682 81.6021
173.1016 175.1705
201.0935 984.9789
201.7446 485.4413
186.1314 84.2084
199.1086 90.4902
213.7626 76.1018
215.14 121.0546
210.122 95.2564
213.0896 136.778
219.8296 223.1366
226.1278 137.6209
217.0859 82.0321
219.1516 486.188
70.0557 168.3255
101.067 77.339
86.0869 247.9184
84.0742 136.112
72.071 97.0589
129.0998 163.131
120.5789 325.9186
120.0769 636.9921
102.0478 78.6892
147.1118 138.7547
136.6077 107.4123
136.0766 215.0069
130.0857 84.849

784.3954 28153.0 2.0 
785.4993 2371.5579
786.7737 534.0311
788.44 135.2885
812.4213 135.3285
813.408 171.7348
815.4252 125.3083
829.385 110.8536
830.4288 3902.6401
701.5465 138.9621
702.3441 129.5916
717.3401 4173.888
718.5626 1205.3839
720.364 420.1705
721.5895 125.0963
738.3637 143.8023
784.4661 177.0508
980.4877 125.6717
978.9317 802.0222
1046.5142 265.809
1045.5515 143.9462
1064.5309 4645.49
1056.5217 165.9619
1067.5376 145.6556
1066.0234 914.6212
833.4594 157.8001
831.7532 940.247
851.4586 170.2463
842.3891 139.6977
959.4963 131.0697
860.4145 149.737
977.5007 3889.799
960.4778 127.9867
1124.5522 187.6502
1125.5809 211.6212
1122.5574 647.8814
1123.0887 4022.2405
1234.6438 6735.32
1235.6368 249.8009
1126.1276 125.2816
1216.6256 909.403
1091.5571 242.4874
1103.5405 1744.5566
1079.522 147.346
1085.5297 129.2423
1120.3844 147.1201
1121.5542 19993.473
1104.5435 255.4455
1105.0634 337.6747
1381.7161 889.2796
1363.6577 166.5325
1238.6205 173.5474
1236.2614 1070.259
1549.764 166.3185
534.2847 192.1481
536.2685 218.9047
537.2554 285.7387
538.2931 152.8474
525.2924 130.4679
526.3194 151.7117
528.2609 117.9921
532.2721 87.9598
520.255 118.7239
521.2764 83.7835
523.2797 99.7049
524.2952 122.0807
516.2638 185.8099
517.2851 116.109
518.3033 185.9743
519.2688 147.1246
566.2522 96.5019
563.3041 133.0328
569.3199 87.503
568.2946 246.8039
553.2815 174.4373
551.3067 148.7379
555.3118 430.6524
554.2775 1563.2405
547.3051 94.3418
546.2847 111.7937
550.2623 295.078
549.3033 113.3125
541.3176 102.3511
540.2968 244.6988
545.2894 109.5513
543.235 87.6065
639.3762 113.1338
640.3374 93.4712
622.3238 145.8352
637.3373 114.8334
618.3279 126.5846
621.3768 110.3882
607.296 88.6793
611.392 115.935
595.3167 95.7398
606.3132 109.917
591.2988 263.004
592.4072 118.6967
576.8334 95.1522
589.3636 136.5254
573.2792 365.877
574.3611 182.0339
700.3201 380.2938
699.3259 129.8033
697.353 280.133
684.3203 108.9511
683.5067 111.5164
682.3345 143.8716
680.4882 109.1066
679.3278 214.7097
675.3402 133.72
669.1569 326.1801
665.3477 94.5191
663.3429 179.659
657.3206 121.8954
652.3281 94.1903
651.3682 110.0128
647.3872 111.883
388.1466 171.6209
389.2065 92.5273
390.1839 145.2603
391.1742 224.2416
393.1965 86.2627
395.2152 98.6846
399.2138 118.8769
401.2294 79.7095
373.1763 168.2016
376.1778 293.5796
377.2271 418.1012
378.1267 159.6198
379.2099 106.9842
380.1574 106.1627
385.1923 92.143
387.2122 427.99
358.1541 113.7294
357.1867 163.4689
360.2062 295.0921
359.2237 237.6596
362.149 131.5512
361.0789 183.7608
364.0537 89.1414
363.1842 154.0195
342.1951 132.2673
334.9914 2208.7917
346.1541 249.2265
345.1769 107.2582
348.1982 344.1937
347.0218 128.6173
350.1339 81.9739
349.0559 171.9398
319.0063 132.9034
329.1928 111.2578
316.9517 90.2525
318.1929 292.388
332.1998 141.8051
334.1525 5367.878
330.1882 171.4982
331.1378 116.993
306.963 157.3243
310.2058 105.3763
303.1644 89.1013
306.1595 391.4246
314.2036 110.2169
316.1411 205.9363
312.1688 101.905
313.1502 82.2957
289.9058 790.0441
289.1262 1717.6389
288.1489 132.1745
286.9322 119.1052
300.1651 126.5819
293.9095 288.3186
293.1211 660.6542
292.1367 688.0451
274.1273 613.4618
273.1586 98.8895
265.8748 141.4355
265.1266 276.5717
286.1483 207.598
277.9276 159.8903
277.16 317.4695
274.8851 297.3955
508.2892 119.7121
509.2446 86.3159
511.2727 139.7931
512.2835 104.3576
504.2621 350.9943
505.2741 169.3074
506.2893 130.1087
507.3031 89.3544
498.2586 92.5041
500.3067 103.1443
501.2828 106.1396
502.2565 167.4992
491.3252 125.9977
493.2706 142.1618
494.2469 87.3885
495.2805 101.9139
486.2461 132.5677
484.233 106.3499
490.294 151.8807
489.2534 166.1901
477.2693 179.7722
476.2708 420.8633
479.2225 113.0028
478.2386 149.9602
473.2965 104.0863
472.2923 87.2078
475.2415 170.1808
474.2762 115.1731
460.2168 204.4107
459.2312 242.6782
466.2421 100.4971
461.2069 86.9196
457.1927 166.4181
458.2462 145.7264
455.2635 94.0539
456.1968 318.0295
447.2432 503.9897
448.2324 248.9516
440.2232 98.9529
444.222 86.9563
437.1957 128.5249
439.2621 120.4127
433.2097 147.5635
436.2104 173.6126
429.2001 106.8563
431.234 147.243
426.1959 711.5848
427.1989 86.1754
425.2297 1825.9126
424.231 163.3128
421.1877 120.4995
419.2369 158.4822
417.2214 297.6338
413.1972 85.0493
411.2148 88.819
410.1815 117.0456
409.1502 307.9261
408.2016 763.5084
407.1605 189.8606
406.1923 460.9729
405.2253 753.6339
404.1404 131.3839
403.1718 297.7258
402.2107 140.5862
247.1163 92.7347
245.8499 268.7761
249.887 111.1568
249.1621 239.9458
243.1358 110.5989
240.8459 86.4666
245.1325 514.1675
244.1043 226.5784
261.1638 792.9614
258.8919 114.5549
262.9034 312.0513
262.1583 688.5078
251.8324 91.3098
251.1096 189.0488
258.1507 228.4114
255.1462 128.3755
217.0972 96.4816
219.1155 254.2509
219.7938 123.6435
223.1143 76.07
191.1311 80.9928
197.135 79.4788
201.1141 99.4367
207.1178 124.5302
233.8693 616.3916
235.1112 243.0603
235.8088 92.9735
240.1369 166.2339
227.1187 101.9205
229.0969 258.6432
229.7887 122.6156
233.1691 1242.1471
136.6104 78.8636
136.0753 195.4077
129.1041 113.7872
120.5769 2126.6477
120.0755 4330.0557
112.0823 76.7093
86.0878 452.5965
70.0543 70.6344
187.7036 678.3501
187.0766 1386.664
175.7315 187.1765
175.1217 405.6241
171.1111 96.3789
159.6551 241.8268
159.0778 488.8943
158.0927 90.7913

812.9083 32862.2 2.0 
363.1803 640.8907
362.1403 118.6543
365.1884 119.3605
364.0607 257.7587
374.0541 319.4025
373.1638 775.3296
377.2312 519.4146
375.0457 128.5853
379.1924 103.1922
378.1239 213.0218
387.2154 584.0588
380.1608 110.7626
389.2146 103.9995
388.1223 280.5657
392.0833 2207.4497
391.1751 5793.9194
403.1756 231.0684
404.1611 94.3314
405.2273 828.6127
406.1961 507.9346
407.1725 242.978
408.2057 695.5986
409.1664 267.6889
415.2148 137.8
417.2297 434.4761
418.202 127.1481
419.1842 100.3644
421.1781 118.8979
424.2302 195.3925
425.2278 2048.6619
426.1975 839.0165
430.222 117.0238
438.1676 112.9604
437.1847 118.6842
432.5326 128.2534
431.1938 111.407
458.2393 97.9497
457.1961 115.5449
456.193 226.0557
455.2419 115.368
476.2547 119.2379
473.2974 135.8377
472.2683 137.4077
459.237 136.5142
486.248 335.5403
483.263 140.9395
482.2643 100.9978
477.262 144.0606
489.1253 299.8167
490.302 250.268
487.2278 405.5381
488.6138 250.4887
494.2592 124.2377
496.2809 103.8865
491.3138 129.1115
493.2552 149.1628
504.2629 823.3492
505.2778 336.0448
500.2976 162.2168
501.2651 111.137
511.2659 141.3553
512.265 101.7436
506.2637 154.7837
507.2813 122.4084
173.0591 219.3562
171.0908 93.4955
175.1233 462.7928
173.662 108.8776
156.0785 201.1367
145.6106 475.8794
158.0924 92.7505
156.6539 110.228
209.062 121.5689
199.7236 88.1629
216.7757 3554.051
216.1025 7854.858
191.1243 94.775
175.7292 211.688
199.0785 155.6754
198.0931 91.3477
233.1693 1132.2838
233.8701 508.6793
235.1163 231.6466
235.8205 121.1121
219.1153 207.4988
226.0916 298.0047
226.7781 148.403
229.1083 110.5828
246.8381 118.5871
249.1668 186.0717
251.1138 162.22
256.1016 120.7618
240.1382 146.4823
244.0993 14491.405
244.8154 6602.066
246.1163 172.6241
274.1256 628.96
265.873 124.4273
265.1277 236.3947
262.9017 294.8275
262.1585 698.6708
261.1662 759.8824
258.8893 117.5534
258.1487 203.6962
300.1458 114.6922
293.9095 325.0855
293.1237 719.0097
292.1381 711.0632
286.1358 99.9316
277.9266 180.9747
277.1589 364.7039
274.8852 277.205
334.9936 142.8142
342.1918 137.7081
330.1882 177.5629
334.1534 321.7265
318.9999 189.1049
326.1799 130.5544
314.182 116.6483
318.1769 414.937
360.2038 281.9698
361.0849 145.405
349.0621 148.7848
359.2184 265.6095
347.0167 144.9176
348.2083 368.5289
345.1682 617.6377
346.1563 366.8987
1234.6439 10592.392
1218.2328 198.4141
1216.6324 826.293
1180.1611 169.1164
1291.7007 285.3399
1238.6466 165.8923
1236.265 1908.0411
1235.6382 426.1571
1122.5437 448.3
1121.5553 20221.543
1120.1667 205.8164
1118.6014 162.6363
1178.5894 853.7175
1125.567 193.7498
1124.549 216.1381
1123.0925 4042.6062
1064.5353 4282.1016
1066.0292 796.4057
1046.5219 300.7109
1056.5172 167.1105
1103.5422 1673.4283
1105.0443 314.6516
1086.5144 199.2227
1091.5466 192.1333
887.4502 281.8329
908.483 156.2962
833.4284 134.0982
860.3898 172.3965
978.932 685.556
1034.5145 289.0317
960.4997 194.0176
977.4977 3515.2134
127.567 114.4113
127.0473 228.0172
120.5763 640.0765
120.0756 1247.6433
145.0593 935.8718
136.6068 89.7678
136.0735 172.9352
129.1014 106.1586
1363.7092 516.7705
1381.7256 6663.0474
1382.7336 349.6737
1384.5005 564.6746
112.0794 101.0781
101.0651 155.5578
86.0868 320.4706
631.4227 184.9458
630.3013 600.2064
622.299 122.1191
613.3046 148.6629
612.3123 112.8397
611.3228 129.7628
602.3323 115.265
569.3289 169.2775
568.2935 291.9627
561.2888 460.6964
555.3287 388.4469
554.2793 1504.6279
553.2994 220.1723
552.2999 129.7125
550.2759 220.4615
544.2653 174.6325
541.3121 138.1757
543.2614 238.3766
538.2674 155.7934
540.2974 244.466
536.2763 191.8686
537.2482 241.4272
534.2944 242.0969
535.3341 106.5134
524.2972 198.8406
525.2891 134.058
522.2864 147.3071
523.2654 193.5008
519.2744 101.2461
520.2687 105.2759
516.2731 233.2014
518.3052 178.8193
816.3925 122.8743
813.4246 172.405
831.7476 808.2575
830.4265 3041.2158
783.1723 136.9532
779.3641 202.8389
812.4132 262.5717
795.3787 156.3098
774.3585 340.0081
749.3795 150.6662
778.661 136.714
777.3828 413.4233
717.3417 3341.173
701.5039 156.6759
720.3555 155.6199
718.5623 989.0584
683.3257 122.9564
697.3424 303.8174
699.3448 133.2408
700.311 431.0258
669.3419 153.5547
679.3408 283.6848
681.3607 115.9483
682.3183 169.1404
648.3253 219.3833
651.3372 139.7847
663.3639 146.4362
665.3799 134.6985
633.3585 133.8765
637.3815 193.0641
640.3162 174.5773
647.3729 124.3683

784.3963 53025.7 2.0 
86.088 739.9921
112.0829 134.7344
70.056 114.8568
171.1155 165.7219
159.6564 464.9241
175.729 315.86
175.1233 718.8535
187.7035 1032.8328
187.0768 2259.4902
201.1116 107.4887
191.1226 163.3398
120.5773 3837.1516
120.0756 7695.8774
129.62 110.2308
129.1002 213.8915
136.6095 125.6534
136.0749 243.4198
159.0785 917.8235
158.0958 143.451
227.8113 114.1789
229.0976 408.9884
229.7964 211.4056
233.1711 2181.279
233.8704 1005.2291
235.1116 460.8176
235.8147 211.4495
240.1385 290.9136
202.1143 130.1575
207.1157 191.2887
213.1031 128.6478
217.1068 140.616
219.1169 429.2646
219.7981 192.5284
223.1103 114.3523
227.1242 205.069
258.8872 179.3022
258.1498 413.1317
256.1213 115.8495
255.138 189.2333
264.1422 104.2452
262.8982 495.6026
262.1564 1113.1353
261.1647 1484.9938
245.8497 440.6496
245.1308 891.1281
244.0994 340.5167
240.855 152.2876
251.1068 249.1222
249.8858 179.8857
249.1655 368.236
247.1219 143.933
288.1437 234.1141
289.1284 3112.484
286.1492 444.6469
286.9242 170.7884
293.1209 1210.3152
293.9107 548.241
289.9089 1427.6003
292.1397 1161.7007
268.1354 119.3093
273.1637 176.1456
265.1263 461.0226
265.8741 197.2943
277.1613 592.1225
277.9228 268.056
274.1273 1264.4056
274.8857 562.1658
591.2986 386.6602
592.3351 154.1647
574.3283 195.5027
576.8365 150.657
569.3157 173.4551
573.2834 556.8903
566.2661 174.5442
568.2945 416.2122
556.3127 179.0127
563.3067 213.6049
554.2752 2647.2805
555.3206 830.4033
551.3062 184.2369
553.2972 305.2209
549.2915 182.9818
550.266 520.6108
547.2994 128.0268
546.2838 223.0556
545.2928 191.0505
543.2351 171.2997
541.3257 216.1383
540.2972 349.4261
538.2893 164.8486
537.2534 419.7145
536.2658 390.1232
535.3033 180.1822
534.2835 289.2533
532.2706 152.2944
528.2801 227.0142
526.2856 139.6236
525.2903 226.7737
524.2943 178.3646
717.3412 7362.229
718.5594 2080.205
720.3546 630.2581
721.5942 186.7744
701.5179 230.0094
702.3343 233.8418
710.3777 200.1904
716.3474 161.8858
692.367 167.9747
697.3489 439.5802
699.3244 250.3542
700.3188 694.2061
679.3312 444.6188
681.3515 212.8375
683.3154 154.1716
686.3546 178.3635
667.2975 132.1425
665.2192 299.054
675.3325 213.4129
669.1832 431.2695
653.3771 137.0598
651.3438 300.8488
663.3528 247.8028
657.3243 160.768
637.3528 136.9245
636.3611 131.6362
647.3589 187.0617
640.3277 186.2414
622.3058 233.7851
606.3311 203.2952
634.3209 182.5406
623.3245 146.2188
1064.5314 8027.742
1066.0262 1558.5986
1046.5299 540.7944
1056.5283 223.0909
1079.5673 226.3264
1085.531 226.6416
1068.5267 190.7892
1073.5249 216.5872
960.4714 217.5327
977.4977 6826.563
927.5009 247.5579
959.4741 184.1133
1034.5173 201.9232
1045.5566 169.1398
978.9346 1430.5198
980.5013 215.8737
832.4293 187.8134
831.7502 1576.6218
830.4266 6886.132
815.3943 212.7067
860.4209 219.4636
851.45 298.8947
842.4093 217.1737
833.4319 344.4841
785.4985 325.6487
784.4617 173.0188
764.4407 207.9362
738.3676 381.7586
813.3965 303.4514
812.4148 197.2766
810.4327 169.4718
788.4099 167.1966
1235.6469 656.774
1236.27 1951.2976
1238.6399 223.2413
1244.6508 204.2229
1363.6521 284.7023
1381.7156 1550.5662
1435.6619 255.8363
1549.7345 294.3031
1123.096 7283.368
1122.5549 1851.802
1125.5685 354.285
1124.5564 245.8148
1216.6353 1110.4645
1126.1074 179.3778
1234.6465 12060.301
1218.2249 217.6777
1103.5459 3084.9497
1091.5593 290.1639
1105.0674 575.4735
1104.5454 550.3063
1117.4401 228.6878
1106.54 186.7852
1121.5546 34900.387
1120.2366 369.4875
347.0247 167.2575
346.171 452.4133
345.1752 183.3137
342.1904 195.3065
336.0003 125.1865
334.9905 3608.7366
334.1511 9358.716
332.1989 146.2914
360.1991 478.5342
359.2207 493.5153
358.1694 176.4574
357.1934 336.268
355.1687 128.2711
350.1519 143.0572
349.0552 252.6186
348.2002 582.6977
313.1491 145.9381
314.1847 227.9375
306.9547 316.2378
312.1675 180.0253
303.1728 176.9873
306.1534 720.9883
295.1496 115.7566
300.1602 208.2482
330.1936 341.5328
331.1286 197.8269
326.1881 127.0106
329.1946 231.7424
318.1848 517.3501
319.0071 220.9744
316.1447 382.8391
316.9626 170.5851
405.231 1197.6381
404.1361 217.6018
407.179 427.6383
406.1972 856.6484
399.2143 202.3767
392.1226 190.3756
403.1812 488.7416
402.2378 174.5047
416.1925 136.4781
415.1964 132.4163
418.1947 251.4758
417.229 485.6008
409.1546 516.7455
408.2017 1245.5693
411.1645 154.6789
410.1686 178.1253
373.1742 281.0101
375.1797 132.8374
376.1747 443.8078
377.2265 777.4629
361.08 260.0681
362.1441 254.6316
363.1865 281.4423
364.0689 136.6288
388.1425 362.8085
389.1956 166.2192
390.1898 289.4569
391.1691 421.8134
378.1294 332.449
379.2086 208.3887
380.1504 207.4124
387.2175 821.3691
450.2193 138.1925
448.2292 413.1143
447.2403 839.812
444.2131 165.6722
458.2388 226.3513
457.2002 217.9555
456.2041 459.1104
455.2217 173.8208
471.2366 159.2972
461.2124 179.0188
460.2211 302.4062
459.2399 405.6957
476.2622 561.9484
475.2391 210.8073
474.2681 161.2892
473.2934 191.5949
421.1992 144.1351
424.2306 216.2977
419.2286 351.356
420.2002 133.6109
427.1963 161.5005
429.2202 177.2115
425.2293 3393.8772
426.2007 1236.3995
433.1996 231.9667
434.199 118.2871
431.2321 157.5313
432.2016 163.41
437.1822 205.895
438.1829 127.5936
435.1961 115.3922
436.209 299.5844
502.243 210.0493
501.284 135.4905
505.271 323.5336
504.2585 609.5266
507.2874 149.2473
506.281 242.1859
511.276 200.3857
509.2782 127.3886
516.2585 350.1112
512.2648 152.2385
518.2941 277.3479
517.2761 161.3026
520.264 211.7867
519.268 181.7216
523.2726 248.8086
522.2817 202.5255
477.2631 308.951
478.2242 225.284
479.2177 167.7884
483.2583 125.5757
484.2375 135.5401
486.2573 226.0945
487.2695 141.8474
488.2746 129.8208
489.2675 283.6086
490.303 344.1991
491.3182 151.1925
493.2714 184.9623
494.2735 124.5596
495.2741 172.2177
499.2596 142.0427
500.2874 220.0455

812.9073 24263.4 2.0 
491.3141 101.9282
490.4359 316.3008
489.2292 299.0486
488.4627 273.0457
495.2643 98.6426
494.2633 98.7301
493.2714 112.6886
492.6595 83.0983
482.2575 109.6686
479.2529 88.9682
478.2462 100.6194
477.2578 126.9368
487.2137 277.5445
486.2488 298.1876
485.2826 115.9404
483.2692 104.317
517.2821 92.8423
518.3066 168.7913
513.238 96.9375
516.264 225.8142
522.3187 233.5521
523.294 191.9888
519.271 104.9215
520.2669 95.1031
501.269 140.5227
504.2624 781.2584
496.283 184.0074
500.296 96.6734
507.2793 123.6024
508.2838 92.0375
505.282 397.7251
506.2705 129.7339
437.1962 125.2735
436.2182 105.4145
439.2045 88.981
438.1869 107.3096
443.2072 98.8943
440.1963 121.4649
445.2614 92.3274
444.1876 94.1989
425.2304 1868.785
424.241 178.8515
427.1978 97.0888
426.2003 571.4269
431.1853 204.2919
430.2162 99.8052
433.2161 107.3152
432.5476 129.563
461.2288 85.3271
463.2229 87.5634
466.2383 99.2882
471.238 98.344
472.2697 86.9137
473.2876 106.3384
474.2655 98.1952
476.2498 171.6477
447.2233 112.2122
449.2206 101.8381
455.2423 141.0147
456.1858 249.6868
457.196 127.0279
458.2333 81.2064
459.2314 135.2808
460.2441 104.814
640.3359 134.0698
637.3786 128.5929
634.3171 99.3643
632.4799 110.1389
631.3203 142.6268
630.3111 535.1803
622.3028 161.0428
619.3711 110.12
613.3288 139.6699
612.3051 95.0766
611.2983 150.9881
609.325 102.5773
606.3142 110.5017
603.3081 173.7254
595.3102 104.456
593.3491 153.4597
692.4069 146.8006
697.3367 266.8928
682.334 103.1316
683.4976 110.3862
679.3337 275.3382
681.3612 120.2256
669.3473 171.0568
675.323 115.8767
663.3354 148.9095
665.3646 136.5867
656.3343 99.6629
661.341 113.4713
651.3698 97.8835
653.3831 131.742
647.3671 134.0651
648.3329 187.9455
546.2944 102.9662
544.2701 176.2215
552.3078 99.3621
550.2979 239.4958
540.2993 143.8245
538.2894 112.4336
543.2692 167.9352
541.3151 126.9507
535.2974 97.3261
534.2844 232.9565
537.254 266.7959
536.2667 146.7254
525.2936 137.9064
524.2914 140.2649
532.2626 85.6817
527.2772 109.5672
575.2712 91.0191
576.3383 105.1533
579.3488 120.1557
585.298 106.2397
563.3135 90.3928
566.2748 106.6035
568.2878 234.335
569.3123 114.701
559.2101 205.0271
560.2694 87.3366
561.2811 445.4756
562.3389 148.6299
553.2826 156.476
554.2714 1171.0082
555.3168 423.1492
557.2958 101.3115
244.0988 12242.332
244.8148 5506.484
235.8241 118.813
240.1365 138.4509
247.8417 77.8979
249.1547 182.3938
246.1137 145.3193
247.1146 116.1053
251.8447 89.6812
255.1313 77.5281
249.8891 85.1737
251.1142 197.7522
258.8886 93.9329
261.1652 602.7374
256.1714 167.9265
258.1512 198.4412
265.8772 120.2163
265.1251 222.7054
262.9009 271.4937
262.1605 621.8289
272.9324 100.199
272.1747 203.2485
271.1409 95.1113
268.1639 106.898
277.9181 123.3498
277.1579 261.5527
274.8889 260.4107
274.1266 519.3094
292.1389 592.8752
289.1392 161.0707
286.1564 161.1911
279.1677 86.7829
136.0732 182.8811
136.6061 90.5711
143.1192 163.2217
143.6642 88.5065
145.0605 736.2817
145.611 391.5132
156.0825 161.7062
158.0941 96.8212
171.1162 67.6573
173.0609 161.0833
173.6664 80.3498
175.1246 411.6712
175.7326 176.1066
185.1323 100.7391
187.0792 100.4418
191.1204 76.3224
199.0775 140.9545
198.1018 79.484
209.0631 109.0847
202.108 78.4002
216.1026 6429.3555
213.0937 120.7342
219.1177 174.3268
216.7759 2923.4324
226.7744 149.4394
226.0845 240.9285
229.1027 73.9858
228.1113 75.3951
233.1715 1012.9441
231.1127 85.0741
235.1131 216.4165
233.8744 465.4378
383.2191 109.5231
384.2242 77.4281
379.1908 109.8107
380.1595 80.0223
377.2351 402.9828
378.1197 200.6151
375.1609 92.0237
376.1839 99.772
393.0918 130.8023
397.1851 115.6875
391.176 4892.8174
392.0959 1911.0055
387.2098 472.9538
388.1244 233.111
385.2778 116.1111
386.2029 95.1618
409.153 209.6805
408.2007 623.0981
407.1823 136.2422
406.1984 462.8133
405.2274 727.0753
404.1201 105.2482
403.1798 230.4154
399.1913 82.5288
422.183 91.2609
421.2144 124.0801
418.1792 141.052
417.2257 294.0348
415.2035 104.1895
412.199 88.2549
411.1673 89.8617
410.1768 87.9904
301.1397 88.3652
314.1702 127.7034
318.1793 386.7817
318.9942 175.5161
293.1195 542.5801
293.9031 224.3694
296.14 133.6971
300.1498 106.1353
332.1913 93.96
334.1505 352.2575
334.9944 167.539
342.1863 153.384
326.1802 295.3359
327.0172 125.7608
329.1668 77.5752
330.189 129.3571
350.1495 109.4542
349.0589 149.2258
359.2152 236.7248
357.1933 109.4636
346.1503 337.6897
345.1674 556.3334
348.1996 309.0064
347.0082 173.0523
365.0649 80.2294
364.0647 204.7835
374.0531 252.924
373.1629 597.3077
361.073 141.3785
360.2057 265.2122
363.1839 523.772
362.1258 87.7807
70.0561 106.2938
86.0868 363.6652
101.0633 148.4504
112.0816 79.1048
120.0763 1178.4562
120.5783 595.6941
127.0498 151.3497
129.1007 122.2559
1085.5283 176.1582
1079.5503 145.5202
1091.5396 149.9087
1086.5187 130.7668
1103.5425 1427.5806
1097.6178 322.6189
1105.0673 247.0179
1104.539 168.7059
1119.4314 140.8233
1107.5227 136.7023
1122.5494 445.9926
1121.5562 17133.8
1125.5703 201.4099
1123.0942 3501.1675
1178.5906 1178.4664
1160.5471 126.8269
887.4541 353.8097
890.4553 127.5423
908.486 125.9543
939.4442 126.9758
959.4775 124.4347
977.4981 2800.385
978.9398 583.5333
980.5104 140.1454
1034.544 322.8788
1036.5173 136.4623
1046.518 249.9817
1056.5417 165.4454
1064.534 3573.028
1066.0265 698.5954
1068.5162 144.0006
1073.5406 182.137
795.381 162.2464
779.2792 100.9692
778.6745 141.4372
777.3953 482.1569
815.4265 109.0127
813.4208 166.1126
812.4106 219.7024
810.4154 125.4576
831.7487 683.4258
830.4285 2699.9846
821.4769 119.4421
820.4625 104.5702
860.4102 147.8291
844.4171 110.0029
842.442 118.8208
833.4199 114.0362
701.5239 128.6314
707.4445 143.9576
699.3447 134.409
700.3134 321.9441
718.5623 767.5408
720.3374 117.9848
716.3719 122.8794
717.3414 2850.02
749.3724 115.7085
758.3607 107.5994
727.3802 104.9343
745.4201 121.6909
774.3689 420.9902
775.6066 129.4763
760.3429 108.0004
764.4527 116.8028
1236.258 1576.008
1238.641 207.1866
1234.6469 9089.01
1235.6521 148.061
1216.6392 738.4218
1218.2517 157.7325
1180.1788 247.7806
1212.68 236.8323
1433.6537 150.0742
1452.8143 181.6614
1382.7305 358.984
1384.4966 511.3658
1363.6946 493.5104
1381.7272 5947.593
1291.6709 316.1588
1346.7297 161.0001

816.2522 6941.6 5.0 
831.7553 254.5712
830.4263 1014.7015
860.425 236.1576
842.4484 197.8372
813.5477 441.901
812.428 184.4985
826.4616 219.5775
821.4884 561.249
774.3613 644.9835
771.2889 404.1132
802.4135 225.7022
775.632 219.0457
763.4504 215.5883
757.3411 202.6229
765.7289 204.8887
764.4597 552.2629
1040.592 395.534
1052.5547 239.8675
1064.5283 1129.1167
1070.5847 286.9364
983.4898 258.3311
991.5923 412.9148
1034.5295 555.5363
1036.4583 315.4396
900.4047 243.5025
934.5611 431.1725
974.5141 253.7601
977.4909 914.4175
877.5302 242.7777
878.5154 515.1885
879.8873 187.8966
887.4427 593.9346
1291.6829 442.5189
102.0498 203.8486
1269.699 768.3937
120.0765 824.426
1254.7198 367.0985
86.0868 549.8133
1238.6471 238.1503
101.0641 279.4592
1234.6396 2984.1372
72.0709 199.7704
1216.6235 233.2706
84.0365 219.9016
1212.6818 944.8218
1211.6152 260.9698
70.0554 364.0155
1178.5822 1477.7827
145.0604 284.5628
1160.5903 274.3758
145.6122 148.0115
1155.6635 538.1932
143.116 540.3002
1154.6754 529.0271
143.6655 316.7357
1121.5594 5603.7266
136.0742 276.1331
1107.4819 371.3732
136.6085 135.9433
1103.542 564.487
120.5788 407.3249
1097.6465 599.0507
129.0997 191.7804
187.0722 126.8052
185.7521 144.789
2244.1196 954.149
185.1316 298.0223
183.1529 248.3872
1628.6371 338.2096
175.7286 148.9912
1741.8011 424.303
175.1224 322.6802
1453.8038 769.546
169.1134 123.5102
1510.8748 360.3631
157.1364 147.0869
1396.8107 320.7084
226.1017 171.062
1439.8019 794.3228
216.7761 1158.067
1381.7175 1959.7786
216.1028 2518.969
1382.7483 309.4956
213.7629 270.061
1325.7751 351.7896
213.0932 563.9187
1368.7706 389.8463
211.81 199.0924
1303.5996 639.8932
211.1481 394.0107
1311.7574 429.429
200.1036 140.5946
231.1135 269.6683
231.8108 136.8102
233.168 504.2276
233.872 227.1178
235.1183 199.7482
240.1122 317.8133
240.8334 151.4156
242.1535 125.7888
243.146 121.7943
244.0997 4529.6357
244.8157 1732.8558
249.1603 176.1431
251.1346 212.1197
254.1698 146.6181
255.1464 220.0254
256.1699 660.2819
258.1345 236.7745
256.9023 326.5577
262.1603 282.9852
261.1636 334.9486
265.1238 151.9248
262.9046 127.5283
268.9186 155.39
268.1697 356.7116
271.1398 277.7238
270.1719 157.1711
272.9337 541.203
272.1789 1094.1775
274.8839 138.6931
274.1267 303.6013
277.1535 179.2807
276.0798 164.6564
285.2206 133.5953
286.1507 391.0582
279.1083 148.1205
284.1683 155.9245
289.1248 192.7475
292.1419 387.0328
286.9292 207.2672
288.1505 141.9174
296.1322 476.7303
296.9213 243.0046
293.1235 301.3356
293.9048 156.9266
312.151 225.3841
314.1529 313.0209
299.2081 143.8456
[truncated: 8,664,752 more chars]
