# Supplementary material for: Identification of membrane-associated proteins with pathogenic potential expressed by Corynebacterium pseudotuberculosis grown in animal serum
Source: BMC Res Notes. 2018 Jan 25;11:73. doi: 10.1186/s13104-018-3180-5 (PMC5784612; doi:10.1186/s13104-018-3180-5)
Supplement: Supplementary file 2 — Additional file 2. List of identified proteins in LC–MS/MS analysis and respective bioinformatics analysis. [file 13104_2018_3180_MOESM2_ESM.xls]

## Sheet: Additional file 2
Sequenced proteins by LC-MS/MS analysis identified by GPM pipeline									Uniprot annotation information				Prediction of subcellular localization using Cello2GO software	Prediction of protein topology using TopCons software		Prediction of pathogenic potential using MP3 software
rank	log(e)	log(I)	% (measured)	% (corrected)	unique	total	Mr	GI List from GPM	Uniprot entry	Protein names	Gene names	Protein Length	Subcellular localization	Number of transmembrane helices	Presence of signal peptide	Type of Pfam domain(s)	HMM Prediction	SVM Score	SVM prediction	Hybrid Prediction	Assignment
1	-59.5	5.41	4.5	7	6	9	322.0	gi|379715936|	D9QC32	Fatty acid synthase	fas CpC231_1646	3032	Cell wall	0	No	Excl. Non-pathogenic	Non-Pathogenic	-0.82480089	Non-Pathogenic	Non-Pathogenic	HS
2	-35.0	5.05	11	14	3	5	35.7	gi|379715928|	D9QC25	Oxidoreductase	CpC231_1639	332	Membrane	0	No	Excl. Non-pathogenic	Non-Pathogenic	-1414527	Non-Pathogenic	Non-Pathogenic	HS
3	-34.2	5.24	12	21	3	6	51.6	gi|379716141|	D9QCL8	Cytochrome c biogenesis protein resB	resB CpC231_1838	466	Membrane	4	No	Excl. Non-pathogenic	Non-Pathogenic	-0.0033985354	Pathogenic	Non-Pathogenic	H
4	-33.6	4.93	4.7	8	3	5	171.8	gi|379716232|	D9QCX0	Phthiocerol synthesis polyketide synthase type I PpsA	ppsA CpC231_1945	1611	Cell wall	0	No	Excl. Non-pathogenic	Non-Pathogenic	-0.44639135	Non-Pathogenic	Non-Pathogenic	HS
5	-32.6	5.05	6.3	8	3	6	122.8	gi|375289673|	D9QDB6	Uncharacterized protein	CpC231_2052	1135	Cell wall	1	Yes	Exclusive Pathogenic	Pathogenic	0.040389604	Pathogenic	Pathogenic	HS
6	-24.9	4.60	14	49	2	3	48.5	gi|375287948|	D9QED8	Serine transporter	sdaC CpC231_0369	447	Membrane	11	No	Excl. Non-pathogenic	Non-Pathogenic	0.32323697	Pathogenic	Non-Pathogenic	H
7	-23.9	4.33	15	24	2	2	41.1	gi|300859309|	D9QCR1	Alcohol dehydrogenase GroES-like protein	adhA CpC231_1883	385	Cytoplasmic	0	No	Excl. Non-pathogenic	Non-Pathogenic	-13064038	Non-Pathogenic	Non-Pathogenic	HS
8	-21.8	4.78	16	22	2	4	23.5	gi|379716180|	D9QCR6	Protein GrpE (HSP-70 cofactor)	grpE CpC231_1889	214	Cytoplasmic	0	No	Excl. Non-pathogenic	Non-Pathogenic	-12249169	Non-Pathogenic	Non-Pathogenic	HS
9	-20.6	5.60	9.5	11	2	9	57.5	gi|379715626|	D9QB70	Signal recognition particle protein (Fifty-four homolog)	ffh CpC231_1324	535	Cytoplasmic	0	No	Excl. Non-pathogenic	Non-Pathogenic	-15638878	Non-Pathogenic	Non-Pathogenic	HS
10	-20.4	4.49	84	98	2	2	5.9	gi|379714488|	D9QDX6	Uncharacterized protein	CpC231_0205	51	Extracellular	0	No	Uncalssified protein	----------	0.8835108	Pathogenic	Pathogenic	S
11	-20.4	4.27	12	14	2	3	43.9	gi|375288564|	D9QA74	Adenosylmethionine-8-amino-7-oxononanoate aminotransferase	bioA CpC231_0972	432	Membrane	0	No	Excl. Non-pathogenic	Non-Pathogenic	-0.64727384	Non-Pathogenic	Non-Pathogenic	HS
12	-20.0	5.07	19	27	2	4	30.8	gi|375287851|	D9QE43	Thiol:disulfide interchange protein DsbA	dsbA CpC231_0272	293	Extracellular	0	Yes	Uncalssified protein	----------	-0.18715632	Pathogenic	Pathogenic	S
13	-19.2	4.57	8.4	12	2	3	37.8	gi|379714582|	D9QE73	o-succinylbenzoate synthase (OSB synthase) (OSBS) (EC 4.2.1.113) (4-(2'-carboxyphenyl)-4-oxybutyric acid synthase) (o-succinylbenzoic acid synthase)	menC CpC231_0302	345	Cytoplasmic	0	No	Excl. Non-pathogenic	Non-Pathogenic	-11613631	Non-Pathogenic	Non-Pathogenic	HS
14	-18.6	5.18	7.6	18	2	2	95.0	gi|379714840|	D9QEX7	Copper-containing nitrite reductase	aniA CpC231_0563	877	Membrane	13	No	Excl. Non-pathogenic	Non-Pathogenic	-0.68387227	Non-Pathogenic	Non-Pathogenic	HS
15	-18.4	5.02	14	18	2	3	47.7	gi|375287778|	D9QDW8	Uncharacterized protein	CpC231_0196	468	Extracellular	0	Yes	Uncalssified protein	----------	0.578944	Pathogenic	Pathogenic	S
16	-17.0	4.74	4.4	6	2	4	59.7	gi|375288505|	D9QA21	Dihydroxyacetone kinase 2	dak2 CpC231_0918	571	Membrane	0	No	Excl. Non-pathogenic	Non-Pathogenic	-0.59645781	Non-Pathogenic	Non-Pathogenic	HS
17	-16.5	4.66	8.0	10	2	3	43.3	gi|379714513|	D9QE02	DNA polymerase III subunit gamma/tau	dnaX CpC231_0231	400	Cytoplasmic	0	No	Excl. Non-pathogenic	Non-Pathogenic	-1054469	Non-Pathogenic	Non-Pathogenic	HS
18	-16.4	4.73	8.6	23	2	3	48.1	gi|379714482|	D9QDW7	Uncharacterized protein	CpC231_0195	477	Extracellular	5	Yes	Uncalssified protein	----------	-0.0036887935	Pathogenic	Pathogenic	S
19	-15.6	4.79	16	31	2	4	29.5	gi|375287832|	D9QE23	Uncharacterized protein	CpC231_0252	282	Membrane	1	No	Uncalssified protein	----------	12413616	Pathogenic	Pathogenic	S
20	-15.5	4.39	27	41	2	3	24.5	gi|375289516|	D9QCT0	Uncharacterized protein	CpC231_1904	218	Membrane	2	No	Uncalssified protein	----------	0.0055898279	Pathogenic	Pathogenic	S
21	-15.3	4.16	9.1	11	2	2	57.4	gi|379716364|	D9QDE3	Bifunctional indole-3-glycerol phosphate synthase/phosphoribosylanthranilate isomerase	trpC CpC231_2079	495	Membrane	0	No	Excl. Non-pathogenic	Non-Pathogenic	0.12425118	Pathogenic	Non-Pathogenic	H
22	-15.3	5.26	3.1	5	2	4	135.7	gi|379716096|	D9QCH4	Mycosubtilin synthase subunit B	mycB CpC231_1794	1276	Cell wall	10	No	Uncalssified protein	----------	0.24836703	Pathogenic	Pathogenic	S
23	-15.1	5.18	8.2	10	2	4	59.4	gi|300858660|	D9QAY4	GTPase HflX (GTP-binding protein HflX)	hflX CpC231_1235	546	Cytoplasmic	0	No	Excl. Non-pathogenic	Non-Pathogenic	-0.6410135	Non-Pathogenic	Non-Pathogenic	HS
24	-15.1	4.46	5.5	8	2	3	101.9	gi|379715882|	D9QBY5	Para-aminobenzoate synthase component I	pabB CpC231_1599	934	Cytoplasmic	0	No	Excl. Non-pathogenic	Non-Pathogenic	-0.44017798	Non-Pathogenic	Non-Pathogenic	HS
25	-15.0	5.28	39	39	1	2	7.3	gi|379714509|	D9QDZ8	Cold-shock protein	cspA CpC231_0227	67	Cytoplasmic	0	No	Excl. Non-pathogenic	Non-Pathogenic	-20774633	Non-Pathogenic	Non-Pathogenic	HS
26	-14.7	5.48	3.8	5	2	7	108.8	gi|379714837|	D9QEW9	UPF0182 protein CpC231_0555	CpC231_0555	1010	Membrane	7	No	Uncalssified protein	----------	0.58034674	Pathogenic	Pathogenic	S
27	-13.6	4.97	4.4	6	2	4	108.3	gi|379714510|	D9QDZ9	DNA topoisomerase 1 (EC 5.99.1.2) (DNA topoisomerase I)	topA CpC231_0228	984	Cytoplasmic	0	No	Excl. Non-pathogenic	Non-Pathogenic	-0.96408345	Non-Pathogenic	Non-Pathogenic	HS
28	-13.1	5.00	13	17	2	6	38.5	gi|379715438|	P96749	3-dehydroquinate synthase (EC 4.2.3.4)	aroB CpC231_1138	359	Cytoplasmic	0	No	Excl. Non-pathogenic	Non-Pathogenic	-18547877	Non-Pathogenic	Non-Pathogenic	HS
29	-13.1	4.76	13	14	2	4	41.1	gi|379715600|	D9QB45	4-hydroxy-3-methylbut-2-en-1-yl diphosphate synthase (flavodoxin) (EC 1.17.7.3) (1-hydroxy-2-methyl-2-(E)-butenyl 4-diphosphate synthase)	ispG CpC231_1298	391	Cytoplasmic	0	No	Excl. Non-pathogenic	Non-Pathogenic	-0.66486327	Non-Pathogenic	Non-Pathogenic	HS
30	-12.8	4.36	8.8	10	2	4	52.7	gi|379716028|	D9QCB1	Adenylosuccinate lyase (ASL) (EC 4.3.2.2) (Adenylosuccinase)	purB CpC231_1727	479	Cytoplasmic	0	No	Excl. Non-pathogenic	Non-Pathogenic	-13182258	Non-Pathogenic	Non-Pathogenic	HS
31	-12.5	4.47	6.6	7	1	2	53.6	gi|379716075|	D9QCF4	Betaine aldehyde dehydrogenase	gbsA CpC231_1773	501	Cytoplasmic	0	No	Excl. Non-pathogenic	Non-Pathogenic	-13348932	Non-Pathogenic	Non-Pathogenic	HS
32	-12.3	4.06	4.9	7	1	1	57.9	gi|379714465|	D9QDU8	Catalase	katA CpC231_0176	512	Extracellular	0	No	Excl. Non-pathogenic	Non-Pathogenic	-0.54268379	Non-Pathogenic	Non-Pathogenic	HS
33	-11.1	4.44	5.8	7	1	2	46.1	gi|379715674|	D9QBB6	L-threonine dehydratase (EC 4.3.1.19) (Threonine deaminase)	ilvA CpC231_1371	434	Cytoplasmic	0	No	Excl. Non-pathogenic	Non-Pathogenic	-0.53952672	Non-Pathogenic	Non-Pathogenic	HS
34	-9.8	4.93	2.4	4	1	5	94.5	gi|379716227|	D9QCW4	Transmembrane transport protein MmpL	mmpL CpC231_1939	874	Membrane	12	No	Uncalssified protein	----------	0.34225975	Pathogenic	Pathogenic	S
35	-9.4	4.72	6.8	10	1	1	58.8	gi|379714775|	D9QEQ5	Propionyl-CoA carboxylase beta chain 2	pccB2 CpC231_0491	547	Cytoplasmic	0	No	Excl. Non-pathogenic	Non-Pathogenic	-13101477	Non-Pathogenic	Non-Pathogenic	HS
36	-9.3	4.60	13	17	1	2	27.2	gi|379714914|	D9Q990	3'-phosphoadenosine 5'-phosphate phosphatase	cysQ CpC231_0633	294	Cytoplasmic	0	No	Excl. Non-pathogenic	Non-Pathogenic	-0.42427996	Non-Pathogenic	Non-Pathogenic	HS
37	-9.2	3.87	3.4	4	1	2	63.1	gi|379714766|	D9QEP4	Acyl coenzyme A carboxylase	accBC CpC231_0480	591	Cytoplasmic	0	No	Excl. Non-pathogenic	Non-Pathogenic	-21363931	Non-Pathogenic	Non-Pathogenic	HS
38	-8.9	4.65	17	26	1	2	16.2	gi|379714367|	D9QDK0	Multiple antibiotic resistance protein marR	marR CpC231_0075	138	Cytoplasmic	0	No	Excl. Non-pathogenic	Non-Pathogenic	-14328379	Non-Pathogenic	Non-Pathogenic	HS
39	-8.9	3.68	17	28	1	2	17.8	gi|300857859|	F9Y340	Uncharacterized protein	CpC231_0441a	160	Extracellular	0	Yes	Uncalssified protein	----------	-10309718	Non-Pathogenic	Non-Pathogenic	S
40	-8.7	4.20	4.7	6	1	2	56.4	gi|379714942|	D9Q9B7	Two component system sensor kinase protein	tcsS4 CpC231_0660	514	Membrane	2	No	Excl. Non-pathogenic	Non-Pathogenic	0.50801302	Pathogenic	Non-Pathogenic	H
41	-8.6	4.22	9.3	15	1	1	25.0	gi|379714802|	D9QET3	DNA-binding response regulator mtrA	mtrA CpC231_0519	232	Cytoplasmic	0	No	Exclusive Pathogenic	Pathogenic	-11799461	Non-Pathogenic	Pathogenic	H
42	-8.5	4.28	9.0	11	1	1	32.9	gi|379715613|	D9QB56	Tyrosine recombinase XerC	xerC CpC231_1310	293	Cytoplasmic	0	No	Excl. Non-pathogenic	Non-Pathogenic	-10202111	Non-Pathogenic	Non-Pathogenic	HS
43	-8.4	3.87	6.4	7	1	1	36.8	gi|375288626|	D9QAD1	Protein pafC	pafC CpC231_1030	329	Cytoplasmic	0	No	Uncalssified protein	----------	0.27202167	Pathogenic	Pathogenic	S
44	-8.2	4.54	12	19	1	2	20.2	gi|379714423|	D9QDQ6	Pyridoxal 5'-phosphate synthase subunit PdxT (EC 4.3.3.6) (Pdx2) (Pyridoxal 5'-phosphate synthase glutaminase subunit)	pdxT CpC231_0132	188	Cytoplasmic	0	No	Excl. Non-pathogenic	Non-Pathogenic	-13262769	Non-Pathogenic	Non-Pathogenic	HS
45	-8.2	3.77	23	34	1	1	7.3	gi|379715760|	D9QBL4	Uncharacterized protein	CpC231_1473	69	Cytoplasmic	0	No	Uncalssified protein	----------	0.9858929	Pathogenic	Pathogenic	S
46	-8.2	5.48	5.8	6	1	1	46.7	gi|379715385|	D9QAI6	Cysteine desulfurase (EC 2.8.1.7)	csdA CpC231_1086	429	Cytoplasmic	0	No	Excl. Non-pathogenic	Non-Pathogenic	-0.71362255	Non-Pathogenic	Non-Pathogenic	HS
47	-8.0	4.49	7.7	12	1	2	32.1	gi|379715634|	D9QB78	Formamidopyrimidine-DNA glycosylase (Fapy-DNA glycosylase) (EC 3.2.2.23) (DNA-(apurinic or apyrimidinic site) lyase MutM)	mutM1 fpg mutM CpC231_1332	285	Membrane	0	No	Excl. Non-pathogenic	Non-Pathogenic	-0.79328283	Non-Pathogenic	Non-Pathogenic	HS
48	-7.7	4.42	3.5	12	1	1	81.7	gi|379715914|	D9QC16	Carbon starvation protein A	pcsA CpC231_1630	761	Membrane	16	No	Excl. Non-pathogenic	Non-Pathogenic	-0.12603886	Pathogenic	Non-Pathogenic	H
49	-7.6	4.42	2.7	3	1	2	116.9	gi|375287756|	D9QDU5	Surface antigen	CpC231_0173	1071	Cell wall	2	No	Uncalssified protein	----------	0.25269106	Pathogenic	Pathogenic	S
50	-7.6	3.77	3.3	5	1	1	106.6	gi|379716328|	D9QDA6	Leucine--tRNA ligase (EC 6.1.1.4) (Leucyl-tRNA synthetase)	leuS CpC231_2042	953	Cytoplasmic	0	No	Excl. Non-pathogenic	Non-Pathogenic	-0.92414415	Non-Pathogenic	Non-Pathogenic	HS
51	-7.6	3.82	5.0	7	1	1	59.9	gi|379714559|	D9QE49	Uroporphyrinogen-III synthase	hemD CpC231_0278	562	Cytoplasmic	0	No	Excl. Non-pathogenic	Non-Pathogenic	-0.88955789	Non-Pathogenic	Non-Pathogenic	HS
52	-7.5	5.50	8.7	12	1	1	40.1	gi|375288661|	D9QAG1	Arginine/ornithine transport system ATPase	CpC231_1061	365	Cytoplasmic	0	No	Excl. Non-pathogenic	Non-Pathogenic	-11173613	Non-Pathogenic	Non-Pathogenic	HS
53	-7.4	5.02	5.4	6	1	4	46.4	gi|300858968|	A0A0N1SMY1	ABC transporter ATP-binding protein	Cp267_1607	615	Membrane	2	No	Uncalssified protein	----------	0.058129478	Pathogenic	Pathogenic	S
54	-7.4	4.46	13	14	1	2	15.7	gi|375288761|	D9QAR2	Probable thiol peroxidase (EC 1.11.1.-)	tpx CpC231_1162	168	Cytoplasmic	0	No	Exclusive Pathogenic	Pathogenic	-0.96469629	Non-Pathogenic	Pathogenic	H
55	-7.4	3.77	6.2	7	1	1	43.7	gi|375289478|	D9QCP1	Uncharacterized protein	CpC231_1862	403	Extracellular	0	Yes	Uncalssified protein	----------	0.96773119	Pathogenic	Pathogenic	S
56	-7.4	3.86	14	21	1	1	26.0	gi|379714403|	D9QDN7	Manganese/zinc/iron transport system ATP-binding protein	mntB CpC231_0112	241	Membrane	0	No	Uncalssified protein	----------	-0.72287449	Non-Pathogenic	Non-Pathogenic	S
57	-7.4	4.79	7.4	9	1	2	36.6	gi|379714788|	D9QER8	dTDP-Rha:alpha-D-GlcNAc-pyrophosphate polyprenol, alpha-3-L-rhamnosyltransferase	wbbL CpC231_0504	316	Extracellular	0	No	Excl. Non-pathogenic	Non-Pathogenic	-0.22697367	Non-Pathogenic	Non-Pathogenic	HS
58	-7.4	4.79	4.2	5	1	4	63.7	gi|379715120|	D9Q9U1	Long-chain-fatty-acid--CoA ligase	lcfA2 CpC231_0836	577	Membrane	0	No	Uncalssified protein	----------	0.040947113	Pathogenic	Pathogenic	S
59	-7.3	4.88	4.6	6	1	2	74.9	gi|379714289|	D9QD60	DNA gyrase subunit B (EC 5.99.1.3)	gyrB CpC231_0005	681	Cytoplasmic	0	No	Excl. Non-pathogenic	Non-Pathogenic	-11142768	Non-Pathogenic	Non-Pathogenic	HS
60	-7.3	4.01	8.9	26	1	2	27.1	gi|300857499|	D9QDK5	UPF0721 transmembrane protein	CpC231_0080	270	Membrane	9	No	Uncalssified protein	----------	-0.66194874	Non-Pathogenic	Non-Pathogenic	S
61	-7.1	4.19	4.4	6	1	1	80.4	gi|379715121|	D9Q9U2	Transcription termination factor Rho (EC 3.6.4.-) (ATP-dependent helicase Rho)	rho CpC231_0837	714	Cell wall	0	No	Excl. Non-pathogenic	Non-Pathogenic	-0.41955732	Non-Pathogenic	Non-Pathogenic	HS
62	-7.1	5.15	3.5	6	1	3	72.7	gi|379716344|	D9QDC4	Oligopeptide transport ATP-binding protein OppD	oppCD2 CpC231_2060	677	Membrane	6	No	Uncalssified protein	----------	0.33978786	Pathogenic	Pathogenic	S
63	-7.1	3.81	16	25	1	1	24.5	gi|379714721|	D9QEK0	Two-component system transcriptional regulatory protein	tcsR3 CpC231_0434	225	Cytoplasmic	0	No	Excl. Non-pathogenic	Non-Pathogenic	-16886558	Non-Pathogenic	Non-Pathogenic	HS
64	-7.0	3.79	9.3	12	1	1	39.6	gi|379715122|	D9Q9U3	Peptide chain release factor 1 (RF-1)	prfA CpC231_0838	356	Cytoplasmic	0	No	Excl. Non-pathogenic	Non-Pathogenic	-11250265	Non-Pathogenic	Non-Pathogenic	HS
65	-7.0	4.58	8.0	10	1	1	41.8	gi|300858398|	D9QA77	Pseudouridine synthase (EC 5.4.99.-)	rluB CpC231_0975	373	Cytoplasmic	0	No	Excl. Non-pathogenic	Non-Pathogenic	-0.91433199	Non-Pathogenic	Non-Pathogenic	HS
66	-6.9	4.60	5.0	6	1	1	54.7	gi|375288467|	D9Q9Y5	Aspartyl/glutamyl-tRNA(Asn/Gln) amidotransferase subunit B (Asp/Glu-ADT subunit B) (EC 6.3.5.-)	gatB CpC231_0880	501	Cytoplasmic	0	No	Excl. Non-pathogenic	Non-Pathogenic	-16947092	Non-Pathogenic	Non-Pathogenic	HS
67	-6.9	5.34	9.4	15	1	2	40.5	gi|379715022|	D9Q9J4	Fructose-1,6-bisphosphatase	glpX CpC231_0738	336	Cytoplasmic	0	No	Excl. Non-pathogenic	Non-Pathogenic	-13594284	Non-Pathogenic	Non-Pathogenic	HS
68	-6.8	4.37	7.3	8	1	2	27.7	gi|379714994|	D9Q9G8	LpqU family protein	lpqU CpC231_0712	261	Extracellular	1	No	Uncalssified protein	----------	0.56183858	Pathogenic	Pathogenic	S
69	-6.8	4.32	20	22	1	2	15.3	gi|379715295|	D9QA97	Oxoglutarate dehydrogenase inhibitor	odhI CpC231_0995	143	Cytoplasmic	0	No	Excl. Non-pathogenic	Non-Pathogenic	-0.3057027	Non-Pathogenic	Non-Pathogenic	HS
70	-6.8	4.24	3.7	10	1	2	74.7	gi|379715912|	D9QC13	Copper resistance D domain-containing protein/Cytochrome c oxidase caa3 assembly factor (Caa3_CtaG)	copD CpC231_1627	681	Membrane	16	No	Uncalssified protein	----------	0.32403267	Pathogenic	Pathogenic	S
71	-6.7	4.46	4.9	6	1	2	56.1	gi|375288812|	D9QAV8	Methyltransferase	CpC231_1209	508	Cytoplasmic	0	No	Excl. Non-pathogenic	Non-Pathogenic	-0.13049645	Pathogenic	Non-Pathogenic	H
72	-6.7	5.45	2.6	4	1	9	102.0	gi|375288673|	D9QAH4	Aconitate hydratase (Aconitase) (EC 4.2.1.3)	acnA CpC231_1074	939	Cytoplasmic	0	No	Excl. Non-pathogenic	Non-Pathogenic	-0.66726834	Non-Pathogenic	Non-Pathogenic	HS
73	-6.7	4.49	8.4	9	1	2	28.9	gi|379715650|	D9QB92	Indole-3-glycerol phosphate synthase	trpC2 CpC231_1347	273	Cytoplasmic	0	No	Excl. Non-pathogenic	Non-Pathogenic	-20191968	Non-Pathogenic	Non-Pathogenic	HS
74	-6.7	5.18	9.9	21	1	1	36.2	gi|300857449|	D9QD83	Uncharacterized protein	fagA CpC231_0028	355	Membrane	9	No	Uncalssified protein	----------	11525556	Pathogenic	Pathogenic	S
75	-6.6	4.79	2.4	3	1	1	85.0	gi|379715466|	D9QAR5	GTP pyrophosphokinase	relA CpC231_1165	759	Cytoplasmic	0	No	Excl. Non-pathogenic	Non-Pathogenic	-0.76455821	Non-Pathogenic	Non-Pathogenic	HS
76	-6.4	4.68	17	19	1	2	21.6	gi|379715439|	D9QAN9	Shikimate kinase (SK) (EC 2.7.1.71)	aroK CpC231_1139	198	Cytoplasmic	0	No	Exclusive Pathogenic	Pathogenic	-0.28119025	Non-Pathogenic	Pathogenic	H
77	-6.4	3.86	8.4	14	1	1	42.4	gi|379714286|	D9QD57	DNA polymerase III subunit beta (EC 2.7.7.7)	dnaN CpC231_0002	395	Cytoplasmic	0	No	Excl. Non-pathogenic	Non-Pathogenic	-0.62152124	Non-Pathogenic	Non-Pathogenic	HS
78	-6.4	4.90	14	16	1	1	23.7	gi|300857890|	D9QEN6	Uracil phosphoribosyltransferase (EC 2.4.2.9) (UMP pyrophosphorylase) (UPRTase)	upp CpC231_0472	211	Cytoplasmic	0	No	Excl. Non-pathogenic	Non-Pathogenic	-0.52794686	Non-Pathogenic	Non-Pathogenic	HS
79	-6.4	5.12	11	13	1	1	23.5	gi|379714734|	D9QEL3	DtxR family transcriptional regulator	mntR CpC231_0447	213	Cytoplasmic	0	No	Excl. Non-pathogenic	Non-Pathogenic	-0.73682332	Non-Pathogenic	Non-Pathogenic	HS
80	-6.3	4.08	9.8	14	1	2	20.9	gi|379714899|	A0A0K0VS53	Uncharacterized protein	CpE19_0622	193	Extracellular	1	No	Uncalssified protein	----------	1643284	Pathogenic	Pathogenic	S
81	-6.3	4.03	7.9	10	1	2	34.9	gi|379714573|	D9QE63	ABC-type transporter	CpC231_0292	328	Extracellular	0	Yes	Uncalssified protein	----------	-0.62501651	Non-Pathogenic	Non-Pathogenic	S
82	-6.3	4.60	4.6	7	1	2	75.5	gi|375288694|	D9QAJ6	Transketolase (EC 2.2.1.1)	tkt CpC231_1096	697	Cytoplasmic	0	No	Excl. Non-pathogenic	Non-Pathogenic	-0.90508539	Non-Pathogenic	Non-Pathogenic	HS
83	-6.2	4.65	12	22	1	2	30.2	gi|379714736|	D9QEL5	Bifunctional protein FolD	folD CpC231_0449	281	Cytoplasmic	0	No	Excl. Non-pathogenic	Non-Pathogenic	-1867812	Non-Pathogenic	Non-Pathogenic	HS
84	-6.2	4.54	9.0	12	1	2	30.0	gi|375288574|	D9QA84	Iron ABC transporter substrate-binding protein	ciuA CpC231_0982	301	Membrane	0	Yes	Uncalssified protein	----------	-0.11143571	Pathogenic	Pathogenic	S
85	-6.1	4.30	16	17	1	1	16.7	gi|379715411|	D9QAL1	6,7-dimethyl-8-ribityllumazine synthase (DMRL synthase) (LS) (Lumazine synthase) (EC 2.5.1.78)	ribH CpC231_1111	157	Cytoplasmic	0	No	Excl. Non-pathogenic	Non-Pathogenic	-2093304	Non-Pathogenic	Non-Pathogenic	HS
86	-5.9	3.63	4.3	7	1	1	54.0	gi|379715904|	D9QC06	Nitroreductase	CpC231_1620	492	Extracellular	0	No	Uncalssified protein	----------	0.29262334	Pathogenic	Pathogenic	S
87	-5.8	4.50	22	38	1	1	13.0	gi|379716112|	D9QCI9	Na(+)/H(+) antiporter subunit G	mrpG1 CpC231_1809	120	Membrane	3	No	Excl. Non-pathogenic	Non-Pathogenic	0.56480922	Pathogenic	Non-Pathogenic	H
88	-5.4	4.19	6.8	8	1	2	41.4	gi|379716001|	D9QC85	tRNA-dihydrouridine synthase (EC 1.3.1.-)	CpC231_1700	384	Cytoplasmic	0	Yes	Excl. Non-pathogenic	Non-Pathogenic	-15391305	Non-Pathogenic	Non-Pathogenic	HS
89	-5.4	4.22	8.3	9	1	2	34.9	gi|379715878|	D9QBY2	Malate dehydrogenase (EC 1.1.1.37)	mdh CpC231_1596	326	Cytoplasmic	0	No	Excl. Non-pathogenic	Non-Pathogenic	-0.92433823	Non-Pathogenic	Non-Pathogenic	HS
90	-5.3	4.48	5.8	10	1	2	46.2	gi|375289377|	D9QCE2	Uncharacterized protein	CpC231_1761	433	Membrane	11	No	Uncalssified protein	----------	0.34059872	Pathogenic	Pathogenic	S
91	-5.2	4.66	7.9	10	1	2	34.6	gi|379715335|	D9QAD9	RecB family nuclease	recB CpC231_1038	303	Cytoplasmic	0	No	Excl. Non-pathogenic	Non-Pathogenic	-0.85690165	Non-Pathogenic	Non-Pathogenic	HS
92	-5.2	4.45	52	58	1	1	4.8	gi|375288657|	F9Y366	Uncharacterized protein	CpC231_1057a	42	Extracellular	0	No	Uncalssified protein	----------	1124222	Pathogenic	Pathogenic	S
93	-5.0	4.51	3.9	11	1	3	50.5	gi|375289073|	D9QBK8	ABC transporter inner membrane protein	CpC231_1467	484	Membrane	10	No	Uncalssified protein	----------	0.53160697	Pathogenic	Pathogenic	S
94	-4.9	4.09	2.0	2	1	4	139.4	gi|379714686|	D9QEH1	ESX-3 secretion system protein eccC3	eccC3 CpC231_0404	1283	Cell wall	1	No	Exclusive Pathogenic	Pathogenic	-0.25162343	Non-Pathogenic	Pathogenic	H
95	-4.7	4.64	4.4	6	1	4	58.4	gi|379715468|	D9QAR7	Oligopeptide-binding protein oppA	oppA4 CpC231_1167	546	Membrane	0	Yes	Exclusive Pathogenic	Pathogenic	-0.36696058	Non-Pathogenic	Pathogenic	H
96	-4.7	3.88	4.2	8	1	2	54.1	gi|379715318|	D9QAC2	Precorrin-3B C(17)-methyltransferase	cobJ CpC231_1021	501	Cytoplasmic	0	No	Excl. Non-pathogenic	Non-Pathogenic	-0.81331491	Non-Pathogenic	Non-Pathogenic	HS
97	-4.6	3.88	4.2	19	1	1	53.5	gi|379714992|	D9Q9G6	L-Lysine transport protein	lysI CpC231_0710	496	Membrane	13	No	Excl. Non-pathogenic	Non-Pathogenic	0.17674384	Pathogenic	Non-Pathogenic	H
98	-4.5	3.99	14	20	1	1	27.9	gi|379716182|	A0A0K0VVW3	Uncharacterized protein	CpE19_1910	261	Extracellular	1	Yes	Uncalssified protein	----------	11613484	Pathogenic	Pathogenic	S
99	-4.5	3.86	7.2	8	1	1	38.9	gi|375288331|	D9Q9K1	Ribosome-binding ATPase YchF	ychF CpC231_0745	361	Cytoplasmic	0	No	Excl. Non-pathogenic	Non-Pathogenic	-21502116	Non-Pathogenic	Non-Pathogenic	HS
100	-4.4	4.33	12	13	1	1	23.7	gi|379715779|	D9QBN2	Phosphoglycolate phosphatase	pgp CpC231_1492	214	Cytoplasmic	0	No	Excl. Non-pathogenic	Non-Pathogenic	-10718439	Non-Pathogenic	Non-Pathogenic	HS
101	-4.2	4.60	4.8	6	1	2	60.6	gi|379715045|	D9Q9L8	Oligopeptide transport ATP-binding protein OppD	oppD2 CpC231_0762	558	Membrane	0	No	Excl. Non-pathogenic	Non-Pathogenic	-0.49405777	Non-Pathogenic	Non-Pathogenic	HS
102	-4.1	5.46	2.3	11	1	4	52.6	gi|379714374|	D9QDK7	Ascorbate-specific permease IIC component ulaA	ulaA CpC231_0082	513	Membrane	11	No	Uncalssified protein	----------	-0.3079636	Non-Pathogenic	Non-Pathogenic	S
103	-4.1	4.47	4.2	6	1	1	46.3	gi|375289457|	D9QCM2	Adenylosuccinate synthetase (AMPSase) (AdSS) (EC 6.3.4.4) (IMP--aspartate ligase)	purA CpC231_1842	428	Cytoplasmic	0	No	Excl. Non-pathogenic	Non-Pathogenic	-14424315	Non-Pathogenic	Non-Pathogenic	HS
104	-4.1	4.53	4.0	6	1	2	37.2	gi|379715514|	D9QAW0	RNA polymerase sigma factor	sigB CpC231_1211	329	Cytoplasmic	0	No	Excl. Non-pathogenic	Non-Pathogenic	-13639206	Non-Pathogenic	Non-Pathogenic	HS
105	-4.1	4.12	3.9	4	1	1	56.6	gi|379715112|	D9Q9T3	Lactate utilization protein B	lutB CpC231_0828	514	Cytoplasmic	0	No	Excl. Non-pathogenic	Non-Pathogenic	-0.84579656	Non-Pathogenic	Non-Pathogenic	HS
106	-4.0	3.93	5.7	7	1	2	36.2	gi|379715830|	D9QBT4	Uncharacterized protein	yvbT CpC231_1546	331	Cytoplasmic	0	No	Uncalssified protein	----------	-0.38267256	Non-Pathogenic	Non-Pathogenic	S
107	-4.0	4.30	1.1	1	1	2	149.3	gi|379715525|	D9QAX0	ATP-dependent RNA helicase hrpA	hrpA CpC231_1221	1332	Cell wall	0	No	Excl. Non-pathogenic	Non-Pathogenic	-0.6172216	Non-Pathogenic	Non-Pathogenic	HS
108	-3.6	4.38	26	30	1	2	10.5	gi|300857951|	D9QEU9	Anti-sigma factor	CpC231_0535	93	Cytoplasmic	0	No	Excl. Non-pathogenic	Non-Pathogenic	-0.99034533	Non-Pathogenic	Non-Pathogenic	HS
109	-3.6	4.84	7.8	10	1	1	39.2	gi|379714970|	D9Q9E6	Enoyl-CoA hydratase	echA CpC231_0690	355	Cytoplasmic	0	No	Excl. Non-pathogenic	Non-Pathogenic	-10686187	Non-Pathogenic	Non-Pathogenic	HS
110	-3.5	3.98	3.5	4	1	1	58.9	gi|379715382|	D9QAI3	ABC transporter ATP-binding protein	CpC231_1083	543	Cytoplasmic	0	No	Exclusive Pathogenic	Pathogenic	-0.15995606	Pathogenic	Pathogenic	HS
111	-3.3	4.61	6.2	8	1	2	49.6	gi|379715193|	D9QA08	Uncharacterized protein	CpC231_0905	469	Extracellular	0	Yes	Uncalssified protein	----------	0.60089606	Pathogenic	Pathogenic	S
112	-3.3	4.04	5.2	6	1	2	44.5	gi|379715691|	D9QBD2	Cell division protein FtsZ	ftsZ CpC231_1387	409	Cytoplasmic	0	No	Excl. Non-pathogenic	Non-Pathogenic	-11247236	Non-Pathogenic	Non-Pathogenic	HS
113	-3.2	4.41	3.2	4	1	2	40.0	gi|379715190|	D9QA05	Menaquinone-specific isochorismate synthase	menF CpC231_0902	372	Cytoplasmic	0	No	Excl. Non-pathogenic	Non-Pathogenic	-0.90455879	Non-Pathogenic	Non-Pathogenic	HS
114	-3.1	3.23	1.5	2	1	1	135.8	gi|379715082|	D9Q9Q4	2-oxoglutarate dehydrogenase E1 component	odhA CpC231_0798	1228	Cytoplasmic	0	No	Excl. Non-pathogenic	Non-Pathogenic	-0.65791801	Non-Pathogenic	Non-Pathogenic	HS
115	-3.1	3.99	2.6	3	1	2	55.2	gi|379715592|	D9QB39	Probable malate:quinone oxidoreductase (EC 1.1.5.4) (MQO) (Malate dehydrogenase [quinone])	mqo CpC231_1291	499	Cytoplasmic	0	No	Uncalssified protein	----------	-0.2270104	Non-Pathogenic	Non-Pathogenic	S
116	-3.1	4.87	2.4	3	1	2	33.4	gi|379715006|	D9Q9H8	Mycothiol S-conjugate amidase (EC 3.5.1.115)	mca CpC231_0722	296	Cytoplasmic	0	No	Excl. Non-pathogenic	Non-Pathogenic	-13356007	Non-Pathogenic	Non-Pathogenic	HS
